# Supplementary material for: Prevalence and correlates of metabolic syndrome among women living in urban slums, Mysore, India
Source: PLOS Glob Public Health. 2023 Jul 7;3(7):e0000846. doi: 10.1371/journal.pgph.0000846 (PMC10328303; doi:10.1371/journal.pgph.0000846)
Supplement: S1 Data — (XLS) [file pgph.0000846.s001.xls]

## Sheet: Sheet1
studynumber	age	numberofpregnancies	numberoflivebirth	maritalstatus	agecat	caste	caste_nothindu	alcoholcurrent	educat3	monthlyincome	incwaistcirc	elevatedtriglycerides	lowhdl	elevatedbp_Drugs	elevhba1c	chewingtobacco	chestpain	housewife	nonseasonfruit	seasonfruit	westernsweets	mobilityissues	eatmeat	leafygreens	legumespulses	cookedvegetables	picklesfreq	fruitjuice	rawvegetables	desifried	westernfried	mithai	sodafreq	antihypertensive	MetSConditionsnew	metsyn_new
MD00101	42	3	3	1	1	1	0	1	0	2	0	1	1	0	0	1	1	0	1	1	0	0	1	1	1	1	3	0	1	0	0	1	0	0	2	0
MD00132	42	3	2	1	1	1	1	0	1	1	1	1	1	1	0	0	0	1	1	1	1	0	1	1	1	1	2	0	1	1	1	1	2	1	4	1
MD00269	49	6	5	1	1	1	0	0	1	1	1	1	1	1	1	0	0	1	1	0	0	0	1	1	0	1	0	0	1	0	0	0	0	0	5	1
MD00105	40	4	4	2	1	1	0	0	0	0	0	1	1	1	0	0	0	0	1	1	0	0	0	1	1	1	0	1	0	1	1	0	0	0	3	0
MD00558	48	3	3	1	1	1	0	0	0	1	0	0	1	0	1	0	1	1	1	1	1	1	1	1	1	1	2	1	0	1	1	1	0	0	2	0
MD00409	42	6	2	1	1	1	0	0	1	1	1	0	0	1	1	0	0	0	1	1	0	1	1	1	1	1	0	0	0	0	0	0	0	1	3	1
MD00244	48	5	1	2	1	1	0	0	0	0	1	0	1	0	0	0	1	0	1	1	0	1	0	1	1	1	2	1	1	0	0	0	1	0	2	0
MD00418	40	0	0	2	1	1	0	0	0	1	0	0	0	0	0	0	1	0	0	0	1	1	1	1	1	1	0	0	1	0	1	1	0	0	0	0
MD00299	42	2	2	1	1	1	0	0	1	2	0	0	1	1	0	0	0	0	1	1	0	0	0	1	1	1	3	0	0	1	0	1	0	0	2	0
MD00085	40	0	0	1	1	1	0	0	1	2	0	0	0	0	0	0	1	1	1	1	0	1	1	1	1	1	2	1	1	0	0	0	0	0	0	0
MD00384	45	5	2	2	1	1	0	0	1	1	0	0	0	1	0	0	1	0	1	1	0	1	1	1	1	1	2	1	1	1	1	0	1	0	1	0
MD00594	48	4	2	1	1	0	0	0	2	2	0	0	0	1	0	0	0	0	1	1	1	1	1	1	1	1	0	1	0	0	0	0	0	0	1	0
MD00548	45	4	2	2	1	0	0	0	1	0	0	0	1	0	1	0	1	0	1	1	0	0	1	1	1	1	0	0	0	0	0	0	0	0	2	0
MD00066	46	6	6	1	1	1	0	0	0	3	0	1	0	1	0	0	0	0	1	1	0	1	1	1	1	1	1	0	0	1	1	0	1	0	2	0
MD00092	40	2	2	1	1	1	0	0	0	1	1	1	0	0	1	0	0	1	1	1	1	1	1	1	1	1	3	1	1	1	1	1	2	0	3	1
MD00531	40	0	0	1	1	1	0	0	0	1	0	1	0	1	0	1	1	0	1	1	0	1	1	1	1	1	2	0	0	1	1	0	0	0	2	0
MD00004	43	4	3	2	1	1	0	0	1	1	1	0	1	0	0	0	0	1	1	0	0	1	0	1	1	1	0	0	0	1	0	0	0	0	2	0
MD00491	42	3	3	1	1	1	1	0	0	0	1	1	1	1	1	0	0	0	0	0	0	0	1	1	1	1	0	0	0	0	0	0	0	1	5	1
MD00320	40	3	2	1	1	1	1	0	2	1	1	1	0	1	0	0	1	1	0	0	0	1	1	1	1	1	3	0	0	0	0	0	0	0	3	1
MD00584	47	3	3	1	1	1	0	0	1	3	1	1	0	1	0	0	0	1	1	1	0	0	0	1	1	1	1	1	1	0	0	1	0	0	3	1
MD00421	43	2	2	2	1	1	0	0	2	1	1	1	0	1	1	0	0	0	1	1	0	1	1	1	1	1	0	1	0	0	0	0	0	1	4	1
MD00189	48	8	6	2	1	1	1	0	1	2	1	0	1	1	0	1	0	0	1	1	0	1	1	1	1	1	1	1	0	0	0	1	1	0	3	1
MD00476	40	5	3	2	1	1	0	0	2	1	1	1	1	0	0	0	1	0	1	1	1	1	0	1	1	1	3	1	0	1	1	1	1	0	3	1
MD00599	45	3	3	1	1	1	0	0	0	3	1	0	0	1	0	0	1	1	1	1	1	1	1	1	1	1	2	1	1	1	1	1	0	0	2	0
MD00019	40	3	2	2	1	1	0	0	1	1	1	0	0	0	0	0	1	0	1	1	0	1	1	1	1	1	3	1	1	0	0	0	2	0	1	0
MD00119	45	2	2	2	1	1	0	0	2	1	0	0	0	1	0	0	0	0	0	0	0	1	1	1	1	1	2	0	0	0	0	0	0	0	1	0
MD00081	42	9	5	1	1	1	0	0	0	0	0	0	0	1	0	0	0	0	1	1	0	0	1	1	1	1	0	1	0	0	0	0	2	0	1	0
MD00279	46	2	2	1	1	0	0	0	0	1	0	0	1	0	0	0	0	1	1	1	0	1	0	1	1	1	2	1	0	1	1	0	0	0	1	0
MD00460	40	5	4	1	1	1	0	0	0	1	0	0	0	0	0	0	0	0	1	1	0	0	1	1	1	1	3	0	0	0	0	0	0	0	0	0
MD00078	41	3	3	1	1	1	0	1	0	2	0	0	0	0	0	1	0	0	0	0	0	0	1	1	1	1	3	0	1	1	0	0	0	0	0	0
MD00192	44	3	2	1	1	1	1	0	1	2	1	1	1	1	1	0	1	0	1	1	1	1	1	1	1	1	2	0	1	1	1	1	0	0	5	1
MD00123	45	8	6	1	1	1	1	0	0	1	1	1	1	1	0	0	0	0	1	1	0	0	1	1	1	1	3	1	1	1	0	0	0	0	4	1
MD00272	45	0	0	2	1	1	0	0	0	3	0	0	1	1	0	0	0	0	0	0	0	0	1	1	1	1	1	0	0	0	0	0	0	0	2	0
MD00052	45	6	4	1	1	1	0	0	0	1	1	0	0	1	1	0	0	1	1	1	0	0	1	1	1	1	2	0	0	1	1	1	0	0	3	1
MD00277	45	3	1	2	1	0	0	0	0	1	0	0	1	1	0	0	0	0	1	1	0	0	1	1	1	1	0	1	0	0	0	0	0	0	2	0
MD00513	48	3	2	2	1	1	0	0	1	1	0	0	0	1	0	0	0	0	0	0	0	0	0	1	1	1	0	0	0	0	0	0	0	0	1	0
MD00077	46	7	7	1	1	1	0	1	0	2	0	1	0	1	0	1	0	0	1	1	0	0	1	1	1	1	1	1	1	1	1	1	1	0	2	0
MD00221	45	5	2	1	1	1	0	0	0	1	0	0	0	0	0	0	1	0	1	1	0	1	1	1	1	1	2	1	1	0	0	0	1	0	0	0
MD00103	47	3	2	1	1	1	0	0	0	1	1	0	1	1	0	0	0	0	1	1	1	0	1	1	1	1	1	1	1	1	0	1	1	0	3	1
MD00184	42	7	5	1	1	1	1	0	1	1	1	0	1	1	0	0	0	0	1	1	1	1	1	1	1	1	2	0	1	1	1	1	2	0	3	1
MD00348	44	4	4	2	1	1	1	0	1	2	0	0	0	1	0	0	0	0	1	1	0	0	1	1	1	1	2	1	1	1	0	0	0	1	1	0
MD00398	45	4	4	1	1	1	0	0	1	2	1	0	0	1	1	0	0	1	1	1	0	1	1	1	1	1	0	0	0	0	1	1	0	0	3	1
MD00541	43	1	1	2	1	1	0	0	1	1	0	1	0	1	0	0	0	0	1	1	1	1	1	1	1	1	3	1	0	1	1	1	0	0	2	0
MD00498	43	6	4	1	1	1	0	0	2	1	1	0	0	1	0	0	0	1	1	1	1	1	1	1	1	1	1	1	1	1	1	1	1	1	2	0
MD00036	47	3	3	2	1	1	0	0	1	1	1	0	0	1	0	0	0	0	1	1	0	0	1	1	1	1	0	1	0	0	0	0	0	0	2	0
MD00391	47	3	3	1	1	1	0	1	1	2	1	0	1	1	0	0	1	1	1	1	0	1	1	1	1	1	0	1	1	1	1	1	2	1	3	1
MD00353	45	4	3	2	1	1	0	0	0	1	1	0	0	1	0	1	0	0	1	1	0	1	1	1	1	1	0	0	0	1	0	0	1	0	2	0
MD00053	42	3	3	1	1	1	0	1	0	1	1	0	1	1	1	0	1	1	0	0	0	1	1	1	1	1	3	1	1	0	0	0	0	0	4	1
MD00145	45	4	3	2	1	1	0	0	0	2	1	0	0	1	0	0	1	0	1	1	1	1	1	1	1	1	0	1	1	0	0	1	0	0	2	0
MD00065	40	2	2	1	1	1	0	1	0	1	1	0	0	1	0	0	0	1	1	1	0	0	1	1	1	1	2	1	1	0	0	0	1	0	2	0
MD00046	40	2	2	2	1	1	0	0	1	1	0	0	0	1	0	0	1	0	0	0	0	0	0	1	1	1	3	0	0	0	0	0	0	0	1	0
MD00396	42	0	0	2	1	0	0	0	0	2	1	0	1	0	0	0	0	1	0	1	0	0	0	1	1	1	2	0	1	1	0	0	0	0	2	0
MD00044	40	2	2	1	1	1	0	0	0	1	1	0	0	1	0	0	0	0	1	1	1	0	1	1	1	1	2	1	0	0	0	1	2	0	2	0
MD00167	48	5	2	1	1	1	1	0	1	1	0	0	0	1	0	0	0	1	1	1	1	1	0	1	1	1	1	1	0	1	1	1	1	0	1	0
MD00324	45	2	2	1	1	1	1	0	1	2	1	0	0	1	0	0	0	0	1	1	0	0	1	1	1	1	3	1	1	0	1	0	0	0	2	0
MD00377	45	3	1	2	1	1	0	0	1	1	0	1	1	1	0	0	1	0	1	1	0	1	1	1	1	1	2	0	1	1	1	0	0	0	3	0
MD00326	40	3	2	1	1	1	1	0	2	1	1	1	1	1	0	0	0	0	0	0	0	0	1	1	1	1	1	0	0	0	1	0	0	0	4	1
MD00070	47	1	1	1	1	0	0	0	0	0	1	1	0	1	1	0	1	0	1	1	0	1	1	1	1	1	0	0	1	0	0	0	0	0	4	1
MD00199	46	0	0	2	1	0	0	0	0	0	0	0	1	1	1	0	0	1	1	1	0	0	0	1	1	1	0	1	1	0	0	0	0	0	3	0
MD00219	40	3	2	2	1	0	0	0	2	0	1	0	1	1	1	0	0	0	1	0	0	1	1	1	1	1	0	0	0	0	0	0	0	0	4	1
MD00561	45	3	1	2	1	1	0	0	0	1	0	0	0	1	0	0	1	0	1	1	1	0	1	1	1	1	2	1	1	1	1	1	2	1	1	0
MD00352	43	2	2	1	1	1	1	0	2	1	1	1	0	1	0	0	0	0	1	1	0	1	1	1	1	1	2	1	1	0	0	0	2	0	3	1
MD00590	41	2	2	1	1	1	0	0	2	2	0	0	0	0	0	0	0	0	1	1	0	1	1	1	1	1	2	1	1	1	0	0	1	0	0	0
MD00223	45	1	1	2	1	0	0	0	1	0	1	0	1	1	0	0	0	0	1	1	1	1	1	1	1	1	3	1	1	1	1	0	1	0	3	1
MD00389	40	2	2	1	1	0	0	0	2	1	1	0	0	1	1	0	0	0	1	1	0	0	1	1	1	1	0	1	1	1	1	0	0	0	3	1
MD00510	48	4	4	1	1	1	0	0	1	1	0	1	1	1	0	1	0	0	1	1	0	0	1	1	1	1	2	1	0	0	1	1	2	0	3	0
MD00231	47	3	2	1	1	1	0	0	0	2	1	0	0	0	0	0	1	0	1	1	1	0	1	1	1	1	1	0	0	1	0	1	1	0	1	0
MD00360	40	2	2	1	1	1	0	0	0	1	0	0	0	0	0	0	0	0	1	1	1	0	1	1	1	1	3	1	1	1	1	1	2	0	0	0
MD00121	46	3	3	2	1	1	0	0	0	1	0	0	1	0	1	0	0	0	1	1	0	0	1	1	1	1	2	0	1	0	0	0	1	0	2	0
MD00600	42	4	4	1	1	1	0	0	1	1	1	1	0	1	1	0	0	0	1	1	0	1	1	1	1	1	0	0	0	0	0	0	0	0	4	1
MD00357	42	4	3	1	1	1	0	0	1	1	0	0	0	0	0	0	0	0	1	1	1	0	0	1	1	1	1	1	0	0	0	0	1	0	0	0
MD00267	44	2	2	1	1	1	0	0	2	1	0	0	1	0	0	0	1	0	1	1	1	0	1	1	1	1	2	1	1	1	1	1	1	0	1	0
MD00532	47	3	3	2	1	1	0	1	0	1	1	0	0	1	1	1	1	0	1	1	0	1	1	1	1	1	0	1	0	1	0	0	0	1	3	1
MD00310	41	3	3	2	1	1	0	0	0	3	0	0	0	1	0	0	0	0	1	0	0	0	1	1	1	1	0	0	0	0	1	0	0	0	1	0
MD00072	40	6	6	1	1	1	0	0	0	2	0	0	0	0	1	0	0	0	1	1	0	0	1	1	1	1	2	1	1	0	1	0	1	0	1	0
MD00218	47	4	4	1	1	1	0	0	0	1	1	1	1	1	0	0	0	0	1	1	0	0	1	1	1	1	3	1	1	1	0	0	0	0	4	1
MD00390	45	2	2	1	1	1	0	0	0	1	0	0	1	1	1	0	1	1	1	1	0	1	1	1	1	1	2	0	1	1	1	0	0	0	3	0
MD00118	45	7	6	1	1	1	0	0	1	2	1	0	0	1	0	0	0	0	1	0	1	0	1	1	1	1	3	0	1	1	1	0	1	0	2	0
MD00211	48	5	5	1	1	1	1	0	1	2	0	1	0	1	0	1	0	0	1	1	1	1	1	1	1	1	3	1	1	0	0	0	2	0	2	0
MD00441	40	2	2	1	1	1	0	0	1	2	1	0	1	1	0	0	0	1	1	1	0	0	1	1	1	1	2	1	0	0	0	1	1	0	3	1
MD00342	41	3	2	2	1	1	0	0	0	0	1	0	1	1	0	0	0	0	1	1	0	1	1	1	1	1	0	1	1	0	0	0	2	0	3	1
MD00323	40	10	7	1	1	1	1	0	1	2	1	0	1	1	0	1	1	0	1	1	1	1	1	1	1	1	2	0	0	0	1	0	2	0	3	1
MD00108	45	5	3	2	1	1	0	1	0	2	0	0	0	0	0	0	1	0	1	1	1	1	1	1	1	1	2	0	1	1	1	1	1	0	0	0
MD00579	40	2	2	1	1	1	1	0	2	1	1	1	1	1	1	0	1	1	1	1	1	1	1	1	1	1	3	1	0	1	1	1	1	0	5	1
MD00354	47	3	2	2	1	1	1	0	0	1	0	1	1	0	0	0	0	0	1	1	0	1	1	1	1	1	3	0	0	0	0	0	0	0	2	0
MD00411	46	3	3	1	1	1	0	0	2	1	0	0	1	0	0	0	0	1	1	0	0	0	1	0	1	1	0	1	0	1	0	0	0	0	1	0
MD00319	45	6	5	1	1	1	1	0	1	3	1	1	1	1	0	0	1	0	1	1	0	1	1	1	1	1	2	1	1	1	0	1	1	1	4	1
MD00029	47	2	2	1	1	1	0	0	2	1	0	0	0	1	0	0	0	1	1	1	0	0	0	1	1	1	3	0	1	1	0	0	0	0	1	0
MD00162	47	2	2	1	1	1	0	0	0	1	1	0	0	1	0	0	1	0	1	1	0	1	1	1	1	1	1	1	1	1	0	0	0	0	2	0
MD00566	44	2	2	1	1	1	0	0	0	1	1	0	0	1	0	0	1	0	1	1	1	0	1	1	1	1	2	1	1	1	1	1	2	0	2	0
MD00294	46	3	1	1	1	1	0	1	2	1	0	0	0	1	0	0	0	1	0	0	0	0	1	1	1	1	0	0	0	0	0	0	0	0	1	0
MD00035	49	3	3	2	1	1	0	0	1	2	1	1	0	0	0	0	0	1	0	1	1	0	0	1	1	1	3	1	1	0	0	0	0	0	2	0
MD00434	45	3	3	2	1	1	0	1	0	1	0	0	0	1	0	1	0	0	1	1	0	0	1	1	1	1	2	1	0	0	0	0	2	0	1	0
MD00484	40	3	2	1	1	1	0	0	2	0	0	0	1	1	1	0	0	0	1	1	0	1	0	1	1	1	0	1	1	0	0	0	0	0	3	0
MD00575	48	4	3	2	1	1	0	0	2	1	0	1	1	0	0	0	1	1	1	1	1	1	1	0	1	1	2	1	0	1	0	1	2	0	2	0
MD00482	45	2	2	1	1	0	0	0	1	2	0	0	1	0	0	0	1	0	1	1	0	0	1	1	1	1	0	0	0	0	0	0	2	0	1	0
MD00198	40	4	3	1	1	1	1	0	2	1	1	0	1	1	0	1	0	0	1	1	0	0	1	1	1	1	2	0	0	0	1	1	0	0	3	1
MD00146	49	2	2	2	1	1	0	1	0	1	0	0	0	0	0	1	0	0	1	1	1	0	1	1	1	1	0	1	0	0	0	1	2	0	0	0
MD00395	46	3	3	2	1	1	0	0	0	1	1	1	1	1	1	0	1	1	0	0	0	1	0	1	1	1	0	0	0	0	0	0	0	0	5	1
MD00393	45	1	0	2	1	1	0	0	0	0	1	0	1	1	1	0	1	0	0	0	0	1	1	1	1	1	0	0	0	0	0	0	0	1	4	1
MD00330	40	2	2	1	1	1	0	0	1	2	0	0	1	0	0	0	0	0	1	1	0	1	1	1	1	1	0	0	0	0	1	0	0	0	1	0
MD00290	40	2	2	1	1	1	0	0	0	1	1	0	1	0	0	0	1	0	1	1	0	1	1	1	1	1	2	1	0	1	0	0	0	0	2	0
MD00171	40	2	2	1	1	1	1	0	1	2	1	1	1	0	1	0	0	0	0	0	0	0	1	1	1	1	0	0	0	0	0	0	2	0	4	1
MD00273	44	0	0	2	1	0	0	0	0	1	1	0	1	1	0	0	0	0	1	1	1	0	1	1	1	1	3	0	1	1	1	1	2	0	3	1
MD00194	43	3	3	1	1	1	1	0	1	2	1	1	0	1	0	0	0	0	1	0	0	1	1	1	1	1	3	0	0	0	0	0	0	0	3	1
MD00216	46	3	3	1	1	1	0	0	0	3	1	0	0	1	0	1	0	0	0	0	0	0	1	1	1	1	0	0	0	0	0	0	0	0	2	0
MD00233	40	0	0	2	1	1	0	0	1	2	0	0	1	1	0	0	0	1	1	1	1	1	1	1	1	1	0	0	0	0	0	1	0	0	2	0
MD00429	43	4	4	1	1	1	1	0	2	3	0	0	1	0	1	0	0	1	1	1	1	0	1	1	1	1	3	1	1	0	1	1	1	0	2	0
MD00165	42	3	3	1	1	1	0	0	0	1	1	0	1	1	0	0	0	0	1	1	0	0	1	1	1	1	1	0	1	1	0	0	0	0	3	1
MD00474	40	2	2	1	1	0	0	0	2	1	0	0	1	0	0	0	0	0	1	1	0	0	0	1	1	1	0	1	0	1	1	1	1	0	1	0
MD00249	43	6	1	1	1	1	0	0	2	1	1	1	0	1	0	0	0	0	0	0	0	0	1	1	1	1	2	0	0	1	0	0	0	0	3	1
MD00508	43	7	7	2	1	1	0	0	1	1	0	0	1	0	0	0	1	0	1	1	1	1	1	1	1	1	2	0	0	1	1	1	1	0	1	0
MD00464	42	3	3	1	1	0	0	0	0	2	0	0	0	1	0	0	0	0	1	1	1	0	0	1	1	1	3	0	1	1	1	0	0	0	1	0
MD00265	46	3	3	1	1	0	0	0	0	1	0	0	1	0	0	0	0	1	1	1	1	1	1	1	1	1	3	0	0	0	0	1	0	0	1	0
MD00045	42	1	1	1	1	1	0	0	1	0	1	0	0	1	0	0	0	0	1	1	0	1	1	1	1	1	2	0	1	1	0	1	0	0	2	0
MD00456	45	0	0	2	1	1	0	0	0	1	0	0	1	0	0	0	1	0	1	1	0	0	1	1	1	1	3	1	0	1	0	0	0	0	1	0
MD00339	48	5	3	2	1	0	0	0	1	1	0	0	0	1	1	0	0	1	1	1	0	1	0	1	1	1	0	1	1	0	0	0	0	0	2	0
MD00212	46	4	4	2	1	1	1	0	1	2	1	0	0	0	0	0	0	0	1	1	1	1	1	1	1	1	2	0	0	1	1	1	1	0	1	0
MD00060	40	4	4	2	1	0	0	0	0	3	0	0	1	1	0	0	0	1	1	1	0	1	1	1	1	1	3	0	1	1	1	0	0	0	2	0
MD00520	49	2	2	1	1	0	0	0	1	2	0	0	1	1	0	0	0	1	1	1	0	1	0	1	1	1	3	1	0	0	1	0	1	0	2	0
MD00296	48	2	2	2	1	1	0	0	0	1	0	0	0	1	1	0	0	0	0	0	0	1	0	1	1	1	2	0	0	1	1	0	0	1	2	0
MD00264	48	2	2	2	1	1	0	0	2	1	0	0	1	0	0	0	0	0	0	0	0	1	1	1	1	1	0	0	0	0	0	0	0	0	1	0
MD00593	40	3	2	1	1	1	0	0	1	2	0	1	1	1	1	0	0	0	1	1	1	0	1	1	1	1	2	1	1	1	1	1	2	0	4	0
MD00420	42	3	3	1	1	1	0	0	0	3	0	1	0	1	0	0	0	0	1	1	0	0	1	1	1	1	3	1	1	0	0	1	2	0	2	0
MD00596	42	2	2	2	1	1	0	0	0	1	1	1	1	1	1	0	0	0	1	1	0	0	1	1	1	1	0	1	0	1	1	1	2	0	5	1
MD00451	41	4	2	1	1	1	0	0	1	1	0	0	0	0	0	0	0	1	1	1	0	0	1	1	1	1	2	0	0	1	0	0	1	0	0	0
MD00410	48	0	0	2	1	1	0	0	1	0	1	1	1	1	1	0	0	0	1	0	0	1	0	1	1	1	0	0	0	0	0	0	0	0	5	1
MD00328	42	2	1	1	1	1	0	0	2	1	1	0	0	1	0	0	0	0	1	0	0	0	0	1	1	1	0	1	1	0	0	0	0	1	2	0
MD00495	45	6	5	1	1	1	0	0	1	2	0	0	0	1	1	0	0	0	1	1	1	0	1	1	1	1	2	1	1	1	1	1	1	0	2	0
MD00422	42	5	1	2	1	1	1	0	0	1	0	0	0	1	0	0	0	0	1	1	1	1	1	1	1	1	0	1	1	1	1	1	1	1	1	0
MD00228	48	4	2	1	1	1	0	0	0	1	1	0	1	1	0	0	0	0	1	1	0	0	1	1	1	1	3	0	0	1	0	0	0	0	3	1
MD00437	46	2	1	1	1	1	1	0	2	1	1	0	0	0	0	0	1	1	1	1	0	1	1	1	1	1	0	0	0	1	0	0	0	0	1	0
MD00511	48	3	3	1	1	0	0	0	2	1	0	1	1	0	0	0	1	0	1	1	0	0	1	1	1	1	3	1	0	0	0	0	1	0	2	0
MD00346	45	3	3	1	1	1	1	0	1	1	1	1	1	1	1	1	0	0	1	1	0	1	1	1	1	1	3	0	0	0	0	0	0	0	5	1
MD00075	47	8	8	2	1	1	0	0	0	0	1	1	0	1	0	0	0	1	1	0	0	1	1	1	1	1	0	0	1	1	0	0	1	0	3	1
MD00006	43	3	2	2	1	1	0	0	2	1	1	0	1	1	0	0	0	0	1	1	1	1	1	1	1	1	0	0	1	0	1	1	0	0	3	1
MD00193	40	1	1	1	1	1	1	0	0	1	0	0	0	0	0	0	0	0	1	1	0	0	1	1	1	1	3	1	1	0	0	0	0	0	0	0
MD00438	45	3	3	2	1	1	1	0	0	2	0	1	1	1	1	0	0	0	1	1	1	1	1	1	1	1	2	1	0	1	1	1	1	0	4	0
MD00587	40	2	2	1	1	1	0	0	1	2	0	0	0	0	1	0	0	0	1	1	0	0	1	1	1	1	0	0	1	0	1	0	2	0	1	0
MD00537	40	3	2	1	1	1	0	0	1	1	1	1	1	1	1	0	0	1	1	1	0	1	1	1	1	1	2	1	1	1	0	1	0	0	5	1
MD00186	40	4	4	1	1	1	1	0	1	0	0	0	1	0	0	0	0	0	0	0	0	1	0	1	1	1	0	0	1	1	0	0	0	0	1	0
MD00003	43	2	2	1	1	1	0	0	2	1	1	0	1	1	0	0	0	1	1	0	0	0	1	1	1	1	1	1	1	0	1	0	0	0	3	1
MD00385	42	2	1	1	1	0	0	0	1	2	0	0	1	0	1	0	0	1	1	1	0	0	0	0	1	1	0	0	1	0	0	0	0	0	2	0
MD00372	45	4	2	2	1	1	0	0	0	1	1	0	0	1	1	0	0	1	0	0	1	1	1	1	1	1	2	1	1	1	1	1	2	0	3	1
MD00111	48	2	2	2	1	1	0	1	0	1	1	0	0	1	0	1	1	0	1	1	0	0	1	1	1	1	0	1	1	1	0	0	0	0	2	0
MD00591	41	3	2	2	1	1	0	0	2	1	1	1	1	1	1	0	0	0	0	0	0	0	1	1	1	1	0	0	0	0	0	0	0	0	5	1
MD00553	48	4	4	2	1	1	0	0	0	0	0	0	0	1	1	0	0	1	1	1	0	1	1	1	1	1	1	1	0	1	0	0	1	0	2	0
MD00041	45	6	3	1	1	1	0	0	0	1	1	0	0	1	1	1	0	0	0	1	0	1	0	1	1	1	0	0	0	0	0	1	0	0	3	1
MD00478	44	3	2	1	1	1	0	0	1	1	1	1	1	1	0	0	0	0	1	1	1	1	1	1	1	1	1	1	0	1	0	1	1	0	4	1
MD00144	40	2	1	1	1	1	0	1	0	1	0	0	0	0	0	1	0	0	1	1	0	1	1	1	1	1	0	0	0	0	0	0	2	0	0	0
MD00509	48	7	1	1	1	1	0	0	1	0	1	0	0	1	0	0	0	0	1	1	0	0	1	1	1	1	3	0	1	0	0	0	0	0	2	0
MD00452	48	4	3	2	1	0	0	0	0	0	0	0	1	1	0	0	1	1	1	0	0	1	0	1	1	1	0	0	0	0	0	0	0	1	2	0
MD00135	40	2	2	1	1	1	0	0	0	1	0	1	1	0	0	1	0	0	1	1	0	0	1	1	1	1	1	1	0	0	1	1	2	0	2	0
MD00289	45	4	3	1	1	1	0	0	0	1	1	0	0	1	0	0	1	0	1	0	0	1	1	1	1	1	1	1	0	0	0	0	0	0	2	0
MD00300	42	3	2	1	1	1	0	0	2	1	0	0	1	1	0	0	1	0	1	0	1	1	1	1	1	1	0	0	1	0	0	0	2	0	2	0
MD00069	40	2	2	2	1	0	0	0	0	1	0	0	1	1	0	0	0	0	0	0	0	1	0	1	1	1	3	0	0	1	0	0	0	0	2	0
MD00286	44	4	2	2	1	1	0	0	1	1	1	0	0	1	1	0	1	0	1	1	1	0	1	1	1	1	0	1	0	0	0	1	0	1	3	1
MD00540	48	3	3	1	1	1	0	0	0	0	1	1	1	1	0	0	0	1	1	0	0	0	1	1	1	1	0	0	0	0	0	0	0	1	4	1
MD00473	45	3	2	1	1	1	0	0	0	3	1	0	1	1	1	0	0	1	1	1	1	0	0	1	1	1	0	1	0	0	0	1	2	0	4	1
MD00203	42	2	2	1	1	1	0	0	1	3	1	0	1	1	1	0	0	0	1	1	1	1	1	1	1	1	0	1	1	1	1	1	2	1	4	1
MD00529	40	7	1	1	1	1	0	0	2	0	0	1	1	1	0	0	1	0	0	0	0	1	1	1	1	1	0	0	0	0	0	0	0	0	3	0
MD00524	49	2	2	2	1	1	0	0	1	1	0	1	1	0	0	0	1	1	1	1	0	1	1	1	1	1	0	1	0	1	1	0	0	0	2	0
MD00086	45	0	0	1	1	1	0	0	0	0	1	0	0	1	0	0	0	0	1	1	0	1	1	1	1	1	2	0	0	0	0	0	0	0	2	0
MD00106	47	2	2	1	1	1	0	0	1	2	1	0	0	1	0	0	0	1	1	1	0	1	1	1	1	1	0	1	1	0	0	1	0	0	2	0
MD00408	45	4	3	2	1	1	1	0	2	0	1	1	1	1	1	1	1	0	1	1	1	1	1	1	1	1	0	1	1	1	1	1	1	1	5	1
MD00043	44	3	2	1	1	1	1	0	2	1	1	1	0	1	1	0	0	1	1	0	0	1	1	1	1	1	0	0	0	0	0	0	0	0	4	1
MD00368	40	0	0	2	1	0	0	0	1	1	1	0	1	1	1	0	1	0	1	1	1	1	1	1	1	1	3	0	1	1	1	0	1	0	4	1
MD00083	40	2	2	2	1	1	0	0	0	1	1	1	0	1	0	0	0	1	1	1	0	1	1	1	1	1	0	0	1	0	0	0	1	0	3	1
MD00304	40	4	3	1	1	1	0	0	1	1	0	0	1	1	0	0	0	0	0	0	0	1	1	1	1	1	0	0	0	1	0	0	0	0	2	0
MD00459	49	4	4	1	1	1	0	0	1	2	1	0	0	1	1	0	0	1	1	1	0	1	1	1	1	1	2	0	1	0	1	1	0	0	3	1
MD00488	47	2	1	2	1	1	0	0	0	1	0	0	0	0	0	0	0	0	1	1	1	1	1	1	1	1	1	1	1	1	1	1	2	0	0	0
MD00528	40	2	2	2	1	1	0	0	0	1	1	0	1	0	0	0	1	0	1	1	1	1	1	1	1	1	3	1	0	1	1	1	0	0	2	0
MD00005	47	3	3	1	1	1	0	0	2	2	1	1	1	1	1	0	1	1	1	1	0	0	0	1	1	1	0	0	0	1	0	0	0	1	5	1
MD00367	45	4	1	1	1	0	0	0	1	1	1	0	1	1	0	0	0	0	1	1	0	0	0	1	1	1	3	0	0	0	0	0	0	0	3	1
MD00141	45	2	1	2	1	1	0	1	0	0	0	1	1	1	0	0	0	1	0	0	0	1	1	1	1	1	3	0	0	1	1	0	2	0	3	0
MD00492	41	2	2	2	1	1	0	0	0	1	0	0	0	0	0	0	0	0	1	1	0	1	1	1	1	1	2	1	0	1	0	0	1	0	0	0
MD00359	42	2	2	1	1	1	0	0	0	1	0	0	1	1	0	0	0	0	1	1	1	0	1	1	1	1	0	0	1	1	1	0	2	0	2	0
MD00604	45	4	4	1	1	1	0	0	0	1	1	0	1	1	0	0	1	1	0	0	0	1	0	1	1	0	3	0	1	0	0	0	0	0	3	1
MD00054	44	5	4	1	1	1	0	0	0	2	0	1	0	1	0	0	0	1	1	1	1	0	1	1	1	1	2	1	1	1	1	1	0	0	2	0
MD00113	45	8	3	1	1	1	0	1	0	2	0	1	0	1	0	1	1	0	1	1	1	0	1	1	1	1	2	1	0	0	0	1	2	1	2	0
MD00022	47	3	3	1	1	1	0	0	2	3	1	1	1	1	1	1	1	1	1	1	0	1	1	1	1	1	1	1	1	0	0	1	1	0	5	1
MD00181	40	2	1	1	1	1	1	0	0	1	1	0	1	1	0	0	0	0	1	1	0	1	1	1	1	1	3	1	1	0	0	1	0	0	3	1
MD00295	40	2	2	2	1	0	0	0	0	1	0	0	0	0	0	0	1	0	1	1	1	0	0	1	1	1	1	1	1	1	1	1	0	0	0	0
MD00124	44	5	5	1	1	1	0	0	0	1	1	1	1	1	1	0	1	0	0	0	0	1	1	1	1	1	2	0	1	0	0	0	0	0	5	1
MD00388	42	5	2	1	1	1	0	0	0	1	0	1	0	1	0	0	1	0	1	1	0	1	1	1	1	1	0	0	1	0	1	0	2	0	2	0
MD00014	42	3	3	1	1	1	1	0	1	1	1	0	0	0	0	1	0	0	0	1	0	0	1	1	1	1	0	0	1	1	0	0	1	0	1	0
MD00131	43	2	1	1	1	0	0	0	1	2	0	0	1	0	0	0	0	0	1	1	0	0	1	1	1	1	2	0	1	0	0	0	0	0	1	0
MD00261	46	2	2	1	1	1	0	0	1	2	0	0	1	1	1	0	0	0	1	1	0	0	1	1	1	1	0	0	0	0	1	1	1	0	3	0
MD00588	40	2	2	1	1	1	1	0	2	3	1	0	1	1	0	0	0	0	1	1	1	0	1	1	1	1	2	1	1	1	1	1	1	0	3	1
MD00061	40	5	2	2	1	1	0	0	0	1	0	0	0	0	1	0	1	0	1	1	0	0	1	1	1	1	1	1	1	1	0	0	0	0	1	0
MD00205	45	3	1	1	1	1	0	0	1	0	1	1	1	1	1	0	0	0	0	0	0	1	1	1	1	1	3	0	1	1	0	0	0	0	5	1
MD00475	47	5	2	1	1	0	0	0	0	1	1	1	1	1	0	0	0	1	1	0	0	1	0	1	1	1	0	1	1	0	0	0	0	1	4	1
MD00200	48	1	0	2	1	1	0	0	1	0	0	0	1	1	0	0	0	0	1	1	0	0	1	1	1	1	0	0	1	0	0	0	1	0	2	0
MD00191	40	4	4	1	1	1	1	0	0	1	0	0	1	1	0	0	0	1	0	0	0	0	1	1	1	1	0	0	0	0	0	0	0	0	2	0
MD00235	40	1	1	2	1	1	0	0	0	1	0	0	1	1	0	0	0	0	1	1	0	0	1	1	1	1	1	0	1	1	0	0	0	0	2	0
MD00362	42	4	2	1	1	1	0	0	0	1	0	0	1	0	0	0	1	0	1	1	1	1	1	1	1	1	2	1	1	1	1	1	2	0	1	0
MD00137	40	3	3	1	1	1	0	0	0	2	0	0	1	0	0	0	0	0	0	0	0	0	0	1	1	1	3	0	0	1	1	0	0	0	1	0
MD00090	40	2	2	1	1	0	0	0	2	1	1	0	1	0	1	0	0	0	1	1	0	1	1	1	1	1	0	0	0	0	0	0	0	0	3	1
MD00018	48	3	3	2	1	1	0	0	0	1	1	0	0	1	0	0	1	0	1	1	1	1	1	1	1	1	1	1	0	1	1	1	1	0	2	0
MD00340	40	2	2	1	1	1	1	0	1	2	1	0	1	1	0	0	0	0	1	1	1	0	1	1	1	1	2	1	0	1	1	1	0	0	3	1
MD00120	41	2	2	1	1	1	0	0	2	1	0	0	1	0	0	0	0	0	1	1	1	0	1	1	1	1	1	0	1	1	0	0	0	0	1	0
MD00443	43	2	1	2	1	0	0	0	1	1	1	0	1	1	0	0	1	0	1	1	1	0	0	1	1	1	3	1	0	1	1	1	0	0	3	1
MD00577	48	2	2	1	1	1	0	0	0	1	1	1	1	1	0	0	0	0	1	1	1	1	1	1	1	1	2	1	0	1	1	1	0	0	4	1
MD00074	40	4	4	2	1	1	0	0	1	1	0	1	0	0	0	1	0	0	1	1	0	1	1	1	1	1	0	1	1	0	1	0	2	0	1	0
MD00382	41	3	3	1	1	1	0	0	1	1	0	0	1	0	0	0	0	1	1	1	1	1	1	1	1	1	0	1	1	1	1	1	2	0	1	0
MD00309	41	2	2	1	1	1	0	0	1	2	1	1	1	1	0	0	0	0	1	1	0	0	1	1	1	1	3	1	0	1	1	1	0	0	4	1
MD00574	45	3	3	1	1	1	1	0	1	2	0	0	1	1	0	0	0	0	1	1	1	0	1	1	1	1	3	1	0	0	0	0	2	0	2	0
MD00122	40	3	3	1	1	1	1	0	1	3	0	0	1	0	0	0	0	0	1	1	1	0	1	1	1	1	1	1	1	1	1	1	1	0	1	0
MD00315	45	8	7	1	1	1	1	0	0	0	0	0	1	1	0	0	0	0	1	1	0	0	1	1	0	1	3	1	1	1	1	0	0	0	2	0
MD00366	45	3	2	1	1	1	0	0	0	1	1	1	1	1	0	0	1	0	1	1	1	1	1	1	1	1	3	1	1	1	0	1	2	1	4	1
MD00606	40	2	2	1	1	1	0	0	1	1	1	1	1	1	1	0	1	1	0	0	0	1	1	1	1	1	0	0	0	0	0	0	0	0	5	1
MD00168	40	4	4	1	1	1	1	0	0	1	0	0	0	1	0	0	1	1	0	0	0	0	1	1	1	1	2	0	0	0	0	0	0	1	1	0
MD00327	48	3	2	2	1	0	0	1	2	0	0	0	1	1	0	0	0	0	1	1	1	0	0	1	1	1	3	1	1	1	0	0	2	0	2	0
MD00307	45	3	3	2	1	0	0	0	0	1	0	0	1	1	0	0	1	0	1	1	0	1	0	0	1	1	3	0	0	0	0	0	0	0	2	0
MD00178	45	3	2	2	1	1	0	0	0	0	1	1	1	1	0	0	0	0	1	1	0	0	1	1	1	1	0	1	0	0	0	0	0	1	4	1
MD00040	46	3	2	1	1	1	0	0	1	2	1	1	0	0	0	0	0	0	1	0	0	0	1	1	1	1	3	0	1	0	0	1	2	0	2	0
MD00051	41	7	7	2	1	1	0	0	0	2	0	0	0	1	1	0	1	0	1	1	1	0	0	1	1	1	2	1	1	1	1	1	0	0	2	0
MD00458	40	2	2	1	1	1	0	0	1	3	1	0	0	1	0	0	0	0	1	1	1	1	0	1	1	1	0	1	0	1	1	1	1	0	2	0
MD00089	40	3	3	1	1	1	0	0	0	1	1	0	0	1	1	0	1	1	0	0	1	0	1	1	1	1	3	1	1	0	1	1	1	0	3	1
MD00481	45	4	3	1	1	0	0	0	1	0	0	0	0	1	0	0	0	0	1	1	1	0	0	1	1	1	3	1	1	1	0	0	0	0	1	0
MD00355	41	4	3	1	1	1	0	0	0	1	1	0	0	1	0	0	1	0	1	1	1	1	1	1	1	1	0	1	0	1	0	1	0	0	2	0
MD00176	40	3	3	1	1	1	1	0	0	1	1	1	1	1	1	0	0	1	1	1	0	0	1	1	1	1	2	1	1	0	0	0	1	1	5	1
MD00173	45	3	3	1	1	1	1	0	0	1	1	0	0	0	1	0	0	0	1	1	0	0	1	1	1	1	1	0	1	1	0	0	0	0	2	0
MD00256	45	1	1	2	1	0	0	0	1	0	0	0	0	0	0	0	0	0	1	1	0	0	1	1	1	1	3	0	0	0	0	0	0	0	0	0
MD00275	42	2	2	2	1	1	0	0	0	1	0	0	0	1	0	0	1	0	1	1	0	1	0	1	1	1	2	1	1	1	0	0	0	0	1	0
MD00143	45	3	2	2	1	1	0	1	0	0	0	0	1	1	0	1	0	0	1	1	0	1	1	1	1	1	3	0	1	0	0	0	0	0	2	0
MD00470	46	3	3	2	1	1	0	0	0	2	1	1	1	1	1	0	1	0	1	0	0	1	1	1	1	1	0	0	0	0	0	0	0	0	5	1
MD00351	47	3	3	1	1	1	0	0	0	1	0	0	1	1	0	0	1	0	1	1	0	1	1	1	1	1	0	1	0	0	0	0	2	0	2	0
MD00177	42	3	3	1	1	1	0	0	0	0	0	0	1	0	1	0	0	1	1	1	0	0	1	1	1	1	0	0	0	0	0	0	0	0	2	0
MD00082	41	2	1	2	1	1	0	1	1	0	1	1	0	0	0	0	1	0	1	1	0	0	1	1	1	1	3	0	0	0	0	0	2	0	2	0
MD00037	40	4	4	1	1	1	0	0	2	1	1	0	0	1	1	0	0	0	0	1	0	1	0	1	1	1	2	1	1	1	0	0	0	0	3	1
MD00130	45	1	1	1	1	0	0	0	0	1	1	0	0	1	0	0	0	1	1	0	1	1	0	1	1	1	0	0	1	1	1	1	0	1	2	0
MD00552	48	6	4	2	1	1	0	0	0	2	1	1	1	1	1	0	0	1	1	1	0	1	1	1	1	1	2	0	0	0	0	0	0	0	5	1
MD00512	48	2	2	1	1	1	0	0	0	1	1	1	0	1	0	0	0	0	1	1	0	1	1	1	1	1	0	0	0	0	0	0	1	0	3	1
MD00344	45	3	3	1	1	1	1	0	1	1	1	0	1	1	1	0	0	0	1	1	1	0	1	1	1	1	2	1	1	1	1	1	0	0	4	1
MD00445	42	2	2	2	1	1	0	0	0	0	1	1	0	0	0	0	0	0	1	0	0	1	1	1	1	1	1	0	0	0	0	0	0	0	2	0
MD00347	42	2	1	1	1	1	1	0	1	2	1	0	1	1	0	1	0	1	1	1	0	0	1	1	1	1	1	1	0	0	0	1	0	0	3	1
MD00242	42	3	3	1	1	1	0	0	0	1	1	1	0	1	1	0	1	0	1	1	0	1	1	1	1	1	3	1	1	1	1	0	2	0	4	1
MD00446	48	2	2	1	1	1	0	0	0	1	1	1	1	1	1	0	0	0	1	1	0	1	1	1	1	1	2	1	0	0	0	0	0	1	5	1
MD00486	45	3	3	2	1	1	0	0	0	1	0	0	1	1	0	0	0	0	1	1	0	0	1	1	1	1	0	0	0	0	1	0	0	0	2	0
MD00515	44	1	1	2	1	1	0	0	1	2	0	0	0	0	0	1	0	0	1	1	1	0	1	1	1	1	2	1	1	1	1	1	1	0	0	0
MD00321	40	4	2	1	1	1	1	0	1	0	1	1	1	1	0	0	0	0	1	1	0	0	1	1	1	1	0	1	0	1	1	1	2	0	4	1
MD00252	42	2	2	2	1	1	0	0	0	2	0	0	1	0	1	1	0	0	1	1	0	0	1	1	1	1	3	0	1	1	1	1	1	0	2	0
MD00187	40	5	3	1	1	1	1	0	1	1	1	0	1	1	1	0	1	0	1	1	0	1	1	1	1	1	2	1	1	0	0	0	1	1	4	1
MD00025	45	2	2	2	1	1	0	0	0	1	1	0	0	1	0	0	1	1	1	1	1	1	1	1	1	1	1	1	1	1	1	1	2	0	2	0
MD00128	45	2	1	2	1	1	0	0	0	1	0	0	0	1	1	0	0	1	1	1	0	1	1	1	1	1	0	1	1	1	0	1	0	0	2	0
MD00238	41	0	0	2	1	0	0	0	0	0	1	0	0	0	0	0	0	1	1	1	0	1	1	0	1	1	0	0	1	0	0	0	2	0	1	0
MD00563	45	4	3	1	1	1	0	0	2	2	0	0	1	1	0	0	0	1	1	1	1	0	1	1	1	1	1	1	1	0	1	1	0	0	2	0
MD00015	42	2	2	1	1	1	1	0	2	1	1	0	0	1	0	0	1	0	1	1	0	1	0	1	1	1	2	0	0	0	0	1	0	0	2	0
MD00217	45	0	0	1	1	1	0	0	0	3	0	0	0	0	1	0	0	0	1	1	1	1	1	1	1	1	3	1	0	0	1	1	1	0	1	0
MD00568	44	2	2	2	1	1	0	0	0	0	0	0	1	1	1	0	0	0	1	0	1	1	1	1	1	1	1	1	0	1	1	0	1	0	3	0
MD00392	40	3	2	1	1	1	0	0	2	2	0	0	1	0	0	0	0	0	1	1	0	1	1	1	1	1	1	1	1	0	0	1	0	0	1	0
MD00157	40	4	2	1	1	1	0	0	1	1	0	0	0	0	0	0	1	1	1	1	1	0	1	1	1	1	2	1	1	1	0	1	0	0	0	0
MD00477	43	2	2	1	1	1	0	0	1	1	0	0	0	1	0	0	0	0	1	1	0	1	1	1	1	1	0	1	0	0	0	0	0	0	1	0
MD00087	40	3	3	2	1	1	0	1	0	1	0	0	0	0	0	1	1	0	0	0	0	0	1	1	1	1	2	1	1	0	0	0	0	0	0	0
MD00387	40	2	2	1	1	0	0	0	1	1	1	0	0	1	0	0	1	0	1	1	0	0	1	1	1	1	0	0	0	1	0	0	0	0	2	0
MD00518	40	2	1	1	1	1	0	0	1	2	1	1	1	1	1	0	1	1	1	1	1	0	1	1	1	1	2	1	0	1	1	1	2	0	5	1
MD00333	41	3	3	1	1	1	0	0	2	1	1	0	0	1	1	0	0	1	1	1	0	1	1	1	1	1	3	0	0	0	0	1	0	0	3	1
MD00525	45	3	3	1	1	1	0	0	0	2	0	0	0	1	0	0	0	0	1	1	0	1	0	1	1	1	0	0	0	0	0	0	0	0	1	0
MD00133	45	2	2	2	1	1	1	0	1	2	1	1	0	1	1	0	0	0	1	1	1	0	1	1	1	1	2	1	1	1	1	1	1	1	4	1
MD00170	45	2	2	1	1	1	0	0	0	1	1	0	0	1	0	0	0	0	1	1	0	0	1	1	1	1	2	1	1	1	1	0	0	1	2	0
MD00116	40	3	3	2	1	1	0	1	0	3	0	0	0	1	0	1	0	0	1	1	0	0	1	1	1	1	0	0	1	1	0	0	0	0	1	0
MD00268	40	3	3	2	1	0	0	0	2	1	1	0	0	1	1	0	1	0	0	0	0	1	0	1	1	1	0	0	0	0	0	0	0	0	3	1
MD00017	48	5	5	1	1	1	0	0	0	1	1	0	0	0	0	1	0	1	1	1	1	1	1	1	1	1	3	0	1	1	1	0	1	0	1	0
MD00246	43	3	3	1	1	1	0	0	1	2	0	0	1	1	0	0	0	0	1	1	1	0	1	1	1	1	2	1	1	1	1	1	2	1	2	0
MD00197	40	5	1	1	1	1	1	0	1	1	1	1	1	1	1	0	0	1	1	0	0	0	1	1	1	1	3	0	1	0	0	0	0	0	5	1
MD00098	40	2	2	1	1	1	0	0	1	1	1	1	1	1	0	0	0	0	0	0	1	0	0	0	1	1	0	0	0	0	1	0	1	0	4	1
MD00298	49	3	2	1	1	1	0	0	1	0	0	0	1	0	0	0	0	1	1	1	0	0	1	1	1	1	2	1	0	1	0	0	0	0	1	0
MD00423	40	4	3	1	1	1	0	0	1	1	0	0	0	0	0	0	0	1	0	0	0	1	1	1	1	1	0	0	0	0	0	0	0	0	0	0
MD00117	47	4	3	1	1	1	0	0	1	3	1	0	0	1	1	0	0	0	1	1	0	0	1	1	1	1	2	1	0	1	1	0	1	0	3	1
MD00174	44	4	3	1	1	1	1	0	1	1	0	1	0	0	0	0	0	1	1	1	1	0	1	1	1	1	1	0	1	0	0	1	2	0	1	0
MD00578	45	6	2	2	1	1	1	0	2	0	1	1	1	1	0	0	0	0	0	0	0	0	1	1	1	1	3	0	0	0	0	0	0	0	4	1
MD00454	43	2	1	1	1	1	0	0	1	3	1	1	1	1	0	0	1	0	1	1	1	1	1	1	1	1	1	1	1	1	1	1	2	0	4	1
MD00076	40	3	3	1	1	0	0	0	0	1	1	0	1	1	1	0	1	0	1	1	1	1	1	1	1	1	2	1	1	0	1	1	0	0	4	1
MD00210	40	4	4	1	1	1	1	0	1	1	0	0	0	0	1	0	0	0	1	0	0	0	1	1	1	1	3	1	1	1	1	0	0	0	1	0
MD00136	40	2	2	1	1	1	0	1	1	2	1	1	1	1	1	0	0	0	1	1	0	0	1	1	1	1	3	0	0	1	0	0	0	0	5	1
MD00291	45	2	2	1	1	1	0	0	0	1	1	1	0	1	0	0	0	1	1	1	0	0	1	1	1	1	2	0	0	1	1	1	0	0	3	1
MD00318	40	4	2	1	1	1	1	0	1	1	1	1	0	1	1	0	0	0	0	0	0	0	1	1	1	1	0	0	0	0	0	0	0	1	4	1
MD00424	47	5	3	2	1	1	0	0	0	2	0	0	0	1	0	0	0	1	1	1	0	0	1	1	1	1	3	0	1	1	1	0	0	0	1	0
MD00601	47	2	0	1	1	0	0	0	0	1	1	1	0	1	1	0	0	1	0	0	0	1	0	0	1	1	0	0	1	0	0	0	0	1	4	1
MD00115	45	5	4	2	1	1	0	0	0	1	1	0	1	1	0	0	1	0	1	1	1	1	1	1	1	1	0	0	1	0	0	1	0	0	3	1
MD00138	40	2	2	2	1	1	0	0	0	1	1	1	1	1	0	0	1	0	1	1	1	1	1	1	1	1	2	1	0	1	0	1	1	1	4	1
MD00549	47	4	4	2	1	1	0	0	0	1	0	1	1	1	1	0	1	0	1	1	1	1	0	1	1	1	0	0	0	1	1	1	0	1	4	0
MD00542	48	1	1	2	1	0	0	0	0	0	0	0	0	1	0	0	0	0	1	1	0	1	1	1	1	1	1	0	0	0	0	0	0	0	1	0
MD00503	45	3	1	1	1	1	1	0	1	2	1	0	0	1	0	0	0	0	0	0	0	1	1	1	1	1	3	1	0	0	0	0	0	1	2	0
MD00583	40	4	3	1	1	0	0	0	0	1	0	0	0	1	0	0	0	0	1	1	1	1	1	1	1	1	2	0	1	1	1	1	2	0	1	0
MD00496	41	3	2	1	1	1	0	0	1	2	1	1	0	1	1	0	0	0	0	0	0	1	1	1	1	1	0	1	0	0	0	0	2	0	4	1
MD00526	41	2	2	1	1	1	0	0	2	1	0	0	0	0	0	0	0	0	1	1	1	0	0	1	1	1	3	0	1	0	0	0	0	0	0	0
MD00343	41	3	3	1	1	1	1	0	1	1	1	1	1	1	0	0	0	0	0	0	0	0	1	1	1	1	3	0	0	0	0	1	0	0	4	1
MD00426	46	4	2	1	1	1	0	0	0	1	0	0	1	0	1	0	0	0	1	1	0	0	1	1	1	1	3	0	0	0	0	0	0	0	2	0
MD00288	48	2	2	2	1	1	0	0	0	1	0	0	0	0	0	0	0	0	0	0	0	1	1	1	1	1	0	0	1	0	0	0	0	0	0	0
MD00493	43	1	1	1	1	1	0	0	1	1	0	0	0	1	0	0	0	1	0	0	0	1	1	1	0	1	0	0	0	0	0	0	0	0	1	0
MD00062	52	1	1	2	2	1	1	0	1	2	0	0	1	1	1	0	0	0	1	0	0	0	0	1	1	0	0	0	0	0	0	1	1	0	3	0
MD00007	50	6	3	1	2	1	0	0	0	1	1	0	1	1	0	0	0	1	1	0	0	1	0	1	1	0	0	0	0	1	0	0	0	1	3	1
MD00028	55	5	5	2	2	1	0	0	1	1	1	0	0	0	1	0	0	0	1	1	0	1	1	1	1	1	2	0	1	0	0	0	0	0	2	0
MD00463	56	2	2	2	2	1	0	0	0	1	0	1	0	1	0	0	0	1	1	1	0	1	1	1	1	0	0	1	1	0	0	0	0	1	2	0
MD00550	50	4	4	2	2	1	0	0	0	0	1	1	0	1	1	0	0	1	1	1	0	1	1	1	1	1	0	1	0	0	0	0	0	0	4	1
MD00534	50	3	3	2	2	1	0	0	0	2	0	1	0	1	0	1	1	1	1	1	1	0	1	1	1	1	1	0	1	1	1	1	1	0	2	0
MD00247	57	5	4	2	2	1	0	0	0	1	1	0	0	1	0	0	1	1	1	1	0	1	1	1	1	1	0	0	0	0	0	0	0	1	2	0
MD00501	52	1	1	2	2	1	0	1	0	1	1	0	1	1	0	1	0	0	1	1	1	0	1	1	1	1	2	0	0	0	0	1	1	0	3	1
MD00407	55	4	4	2	2	1	1	0	0	1	1	1	1	1	1	0	1	0	1	0	0	1	1	1	1	1	0	1	0	0	0	0	0	1	5	1
MD00556	58	1	1	2	2	1	0	0	0	0	1	0	0	1	1	0	0	1	1	1	0	1	0	1	1	1	0	0	0	0	0	0	0	1	3	1
MD00449	50	5	4	1	2	1	0	0	0	2	1	1	1	1	0	0	0	1	1	1	1	1	1	1	1	1	3	1	0	1	1	0	2	0	4	1
MD00008	51	4	3	1	2	1	1	0	1	1	1	1	1	1	1	0	1	0	1	1	1	1	1	1	1	1	2	0	0	1	1	1	0	0	5	1
MD00067	50	5	4	1	2	1	0	1	0	2	0	0	0	1	0	0	1	1	1	1	0	1	0	1	1	1	2	1	1	1	0	0	0	0	1	0
MD00093	50	5	2	2	2	1	0	1	0	0	0	1	0	0	1	1	0	1	0	0	0	1	1	1	1	1	0	0	1	0	0	0	0	0	2	0
MD00225	55	4	3	1	2	0	0	0	0	1	1	0	0	1	0	0	0	1	1	0	0	1	0	1	1	1	2	0	0	0	0	0	0	0	2	0
MD00507	57	3	3	2	2	1	0	0	1	0	0	0	1	1	1	0	1	0	1	1	0	1	1	1	1	1	0	0	0	1	0	0	0	1	3	0
MD00364	57	2	2	1	2	1	0	1	0	1	1	1	0	1	0	0	0	0	1	1	1	0	1	1	1	1	0	1	1	0	0	1	0	0	3	1
MD00439	54	2	2	1	2	1	1	0	1	1	0	0	0	1	0	0	1	1	1	1	0	1	0	1	1	1	3	0	1	0	0	0	0	0	1	0
MD00554	50	4	4	1	2	1	0	0	0	3	1	1	1	1	1	0	0	1	1	0	0	0	0	1	1	1	0	0	0	0	0	0	1	0	5	1
MD00164	54	3	2	1	2	1	1	0	1	1	0	0	1	0	0	0	0	1	1	1	0	0	0	1	1	1	3	0	0	0	0	0	2	0	1	0
MD00598	50	5	4	2	2	0	0	0	0	2	1	1	0	1	0	1	0	0	1	1	0	1	1	1	1	1	0	1	0	1	1	0	0	0	3	1
MD00589	50	4	3	1	2	1	0	0	0	1	0	0	1	1	1	0	0	1	1	1	1	1	1	1	1	1	2	1	1	1	1	1	2	1	3	0
MD00240	50	2	1	2	2	0	0	0	0	1	1	0	0	1	0	0	1	0	1	1	0	1	1	1	1	1	0	0	0	0	0	0	0	0	2	0
MD00502	53	4	3	1	2	1	0	0	0	1	0	1	1	1	0	0	1	0	1	0	0	1	0	1	1	1	2	1	0	0	0	0	0	0	3	0
MD00570	50	4	3	2	2	1	0	0	1	1	0	1	1	1	1	0	0	0	1	1	0	1	1	1	1	1	1	0	0	1	1	0	0	0	4	0
MD00516	58	3	3	1	2	0	0	0	1	3	0	1	1	1	0	0	0	1	1	1	0	0	1	1	1	1	2	1	0	0	0	0	0	1	3	0
MD00134	55	3	2	2	2	1	0	0	0	1	0	1	0	1	0	0	0	0	1	1	1	0	1	1	1	1	2	1	1	1	1	1	1	0	2	0
MD00201	50	2	2	2	2	1	0	0	0	3	0	0	1	0	0	0	1	0	1	1	1	1	1	1	1	1	0	0	0	1	1	0	0	0	1	0
MD00013	52	5	4	1	2	1	0	0	0	1	1	1	1	1	1	0	0	1	1	0	0	1	1	1	0	1	0	0	1	0	0	0	0	1	5	1
MD00188	55	0	0	2	2	1	0	0	0	1	0	0	0	0	0	1	1	0	1	1	0	1	1	1	1	1	3	1	1	1	1	0	0	0	0	0
MD00380	50	5	4	2	2	1	0	0	0	1	0	1	1	1	0	0	0	0	1	1	0	1	1	1	1	1	2	1	1	1	1	0	2	0	3	0
MD00248	58	5	4	2	2	1	0	0	1	1	1	1	1	1	0	0	1	0	1	1	1	1	1	1	1	1	3	1	1	1	1	1	1	0	4	1
MD00547	55	2	1	2	2	0	0	0	0	0	1	0	1	1	0	0	0	0	1	1	0	1	1	1	1	1	0	0	0	0	0	0	1	1	3	1
MD00521	53	4	3	1	2	1	0	0	0	1	0	0	1	1	0	0	0	0	1	1	0	1	1	1	1	1	0	1	0	1	1	0	1	1	2	0
MD00208	55	4	3	2	2	1	0	0	0	1	0	1	0	1	0	0	0	0	1	1	0	1	1	1	1	1	3	0	0	0	0	0	0	0	2	0
MD00312	50	5	3	1	2	1	0	0	0	0	1	0	1	1	1	0	0	0	0	0	0	0	1	1	1	1	1	0	0	0	0	0	0	0	4	1
MD00472	50	4	2	2	2	0	0	0	1	2	1	0	0	1	0	0	0	0	1	1	0	0	1	1	1	1	0	1	1	1	1	1	0	0	2	0
MD00287	55	3	3	2	2	1	0	0	0	1	1	1	0	1	1	1	0	1	0	0	0	0	1	1	1	1	2	0	0	1	0	0	0	0	4	1
MD00311	50	8	2	2	2	1	0	0	0	2	1	0	1	1	1	0	0	0	1	1	1	1	1	1	1	1	1	1	1	1	1	0	0	0	4	1
MD00153	59	4	1	2	2	1	0	0	0	1	0	0	0	1	0	1	0	0	1	1	0	1	1	1	1	1	0	1	0	0	0	0	1	1	1	0
MD00063	50	1	1	1	2	1	0	0	0	1	1	1	1	1	0	1	1	0	1	1	0	1	1	1	0	1	0	1	1	0	1	0	2	0	4	1
MD00559	55	5	5	2	2	1	0	0	1	1	1	1	1	1	1	0	0	1	1	1	0	1	1	1	1	1	0	0	0	0	0	0	0	1	5	1
MD00400	53	1	0	2	2	1	1	0	1	0	1	0	1	1	1	0	0	0	1	1	0	0	0	1	0	1	3	0	0	1	0	0	0	0	4	1
MD00050	57	6	4	1	2	1	0	0	0	1	1	0	0	1	0	0	0	0	1	1	0	1	0	1	1	1	3	0	0	1	0	1	0	0	2	0
MD00175	55	6	6	2	2	1	1	0	1	1	0	1	1	1	1	1	0	0	1	1	0	1	1	1	1	1	2	0	1	1	1	0	1	0	4	0
MD00313	50	7	7	1	2	1	1	0	1	0	1	1	1	1	1	1	0	0	1	1	0	1	1	1	1	1	3	0	1	0	0	0	0	0	5	1
MD00523	55	3	2	2	2	0	0	0	0	0	0	0	0	1	0	0	1	1	0	0	0	1	0	1	1	1	0	1	0	0	0	0	0	0	1	0
MD00057	54	2	2	1	2	1	1	1	2	2	1	0	0	1	1	0	0	1	1	1	0	0	1	1	1	1	3	0	1	1	0	0	0	1	3	1
MD00538	55	5	3	2	2	1	0	0	0	1	1	1	0	1	1	0	0	1	0	0	0	1	0	1	1	1	0	0	0	0	0	0	0	1	4	1
MD00603	55	4	2	2	2	1	0	0	0	1	1	1	1	1	1	0	0	1	1	0	0	0	1	1	1	1	0	0	0	0	0	0	0	0	5	1
MD00262	50	2	2	2	2	0	0	0	0	1	1	0	1	1	0	1	1	0	1	1	1	1	1	1	1	1	2	1	1	1	1	1	1	1	3	1
MD00337	58	1	1	2	2	1	0	0	1	1	1	1	1	1	0	0	0	1	1	1	0	0	1	1	1	1	0	0	0	1	0	0	0	0	4	1
MD00569	58	3	2	1	2	1	0	0	1	2	1	1	1	1	1	0	0	0	0	0	0	1	1	1	1	1	0	0	0	0	0	0	0	0	5	1
MD00114	55	1	0	2	2	1	0	1	0	1	1	1	1	1	0	1	0	1	1	1	1	1	1	1	1	1	3	1	0	1	1	1	1	1	4	1
MD00432	55	4	3	2	2	1	1	1	0	1	0	0	0	1	0	1	0	0	1	0	0	0	1	1	1	1	0	1	1	0	0	0	0	0	1	0
MD00546	50	3	2	1	2	1	0	0	0	1	1	1	1	1	1	0	1	1	1	1	1	1	1	1	1	1	0	1	0	1	1	1	0	1	5	1
MD00257	58	3	3	2	2	0	0	0	0	0	1	0	1	1	1	0	0	1	1	1	0	0	1	1	1	1	3	1	1	1	0	0	2	0	4	1
MD00253	57	3	3	1	2	0	0	0	2	2	1	0	0	1	1	0	0	1	1	1	1	0	0	1	1	1	1	1	1	1	0	1	0	0	3	1
MD00259	50	3	2	1	2	1	0	0	0	1	1	1	1	1	0	0	1	0	1	1	0	1	0	1	1	1	2	1	0	0	0	0	0	0	4	1
MD00500	55	3	3	2	2	1	0	0	1	0	1	1	1	1	1	0	1	1	1	1	0	1	0	1	1	1	0	0	1	0	0	0	0	0	5	1
MD00125	53	3	2	2	2	0	0	0	0	1	1	0	0	1	0	0	1	0	0	0	0	1	1	1	1	0	1	0	1	1	0	1	0	1	2	0
MD00490	55	3	3	1	2	1	0	0	2	1	0	0	1	1	0	0	1	1	1	1	0	1	1	1	1	1	1	1	1	0	0	1	0	1	2	0
MD00602	58	7	5	1	2	1	0	0	0	2	1	0	0	1	1	0	0	1	1	0	0	0	1	1	1	1	0	1	0	0	0	0	1	1	3	1
MD00345	56	0	0	1	2	1	1	0	1	0	1	1	1	1	1	0	0	1	0	0	0	1	1	1	1	1	3	0	1	0	0	0	0	1	5	1
MD00592	54	5	4	1	2	1	0	0	2	1	0	1	0	1	1	0	0	0	1	1	1	0	1	1	1	1	2	0	0	0	0	1	0	0	3	0
MD00096	50	4	4	1	2	1	0	1	1	1	0	1	0	1	0	1	1	0	1	1	0	1	1	1	1	1	3	1	0	1	1	0	0	0	2	0
MD00399	55	6	4	1	2	1	1	0	1	3	1	0	0	1	0	0	0	0	1	1	1	1	1	1	1	1	2	1	1	1	1	1	1	1	2	0
MD00386	56	5	5	2	2	0	0	0	1	2	0	1	0	1	1	0	1	1	1	1	1	1	1	1	1	1	3	1	1	0	0	0	1	1	3	0
MD00097	54	4	4	1	2	1	0	0	0	1	0	0	0	0	0	0	0	0	1	1	1	0	1	1	1	1	0	1	1	1	0	0	2	0	0	0
MD00263	50	3	2	2	2	0	0	0	0	1	0	1	1	1	0	0	1	0	1	1	1	1	1	1	1	1	0	0	1	1	0	1	1	0	3	0
MD00156	53	2	2	2	2	1	0	0	0	1	0	0	0	1	0	0	0	0	1	1	0	1	1	1	1	1	3	1	0	1	0	0	2	0	1	0
MD00154	55	5	5	2	2	1	0	1	1	2	1	0	0	1	1	0	0	1	1	1	0	1	1	1	1	1	3	1	0	0	0	0	0	0	3	1
MD00159	50	2	2	2	2	1	0	1	0	0	1	1	1	1	1	0	0	0	1	1	0	1	0	1	1	1	3	0	0	0	0	0	0	1	5	1
MD00232	58	6	3	1	2	1	0	0	0	0	0	0	1	1	0	0	0	1	0	0	0	0	1	1	1	1	2	0	1	1	0	0	0	0	2	0
MD00292	52	3	2	1	2	1	0	0	0	1	1	1	1	1	0	0	0	0	0	0	0	1	0	1	1	1	0	0	1	0	0	0	0	0	4	1
MD00148	52	6	5	1	2	1	0	0	0	1	1	1	0	1	0	0	1	1	1	1	1	1	1	1	1	1	0	1	1	0	0	1	0	0	3	1
MD00012	50	4	4	1	2	1	0	0	1	2	1	1	1	1	1	1	1	0	1	1	1	1	1	1	1	1	3	1	0	1	1	1	0	1	5	1
MD00378	50	4	3	1	2	1	0	0	0	1	1	0	1	1	1	0	0	1	0	0	0	1	1	0	1	1	3	0	1	0	0	0	2	0	4	1
MD00001	51	1	1	2	2	0	0	1	1	0	1	0	1	1	1	1	0	0	1	1	1	1	1	1	1	1	3	1	1	1	0	1	0	0	4	1
MD00038	57	5	3	1	2	1	0	0	0	1	1	0	0	1	1	1	1	1	0	0	0	1	1	1	1	1	0	0	0	0	0	0	0	0	3	1
MD00607	55	7	3	2	2	1	0	0	0	3	1	0	1	1	0	0	0	0	1	1	1	0	1	1	1	1	2	1	1	1	1	1	1	0	3	1
MD00254	50	4	2	1	2	1	0	0	1	0	0	0	1	0	1	0	1	1	1	1	0	1	0	1	1	1	0	0	0	0	1	0	0	0	2	0
MD00258	58	5	5	2	2	1	0	0	0	2	1	1	0	1	1	0	1	1	1	1	0	1	1	1	1	1	0	1	0	1	1	0	2	1	4	1
MD00284	52	10	5	1	2	1	0	0	1	1	0	1	1	1	1	0	0	1	1	1	0	0	1	1	1	1	0	1	0	1	0	1	0	0	4	0
MD00150	50	5	2	1	2	0	0	0	0	0	0	0	0	1	0	0	0	0	1	1	0	0	0	1	1	1	0	1	1	0	0	0	0	0	1	0
MD00147	50	3	3	1	2	1	0	1	0	0	0	0	0	1	0	1	0	0	1	1	0	0	1	1	1	1	0	0	1	1	0	0	2	0	1	0
MD00322	55	6	6	2	2	1	1	0	1	0	1	0	1	1	1	0	0	0	0	0	0	1	1	1	1	1	3	0	1	0	0	0	0	1	4	1
MD00109	55	3	2	1	2	0	0	0	0	0	0	0	0	0	0	0	0	0	1	1	1	0	1	1	1	1	0	0	1	0	0	1	0	0	0	0
MD00394	50	3	2	1	2	1	0	0	0	1	0	1	0	1	1	0	1	0	0	0	0	1	0	1	1	1	2	0	0	0	0	0	0	0	3	0
MD00557	55	3	3	1	2	1	0	0	0	3	1	1	1	1	1	0	0	1	1	1	0	1	1	1	1	1	1	0	1	0	0	0	0	0	5	1
MD00436	57	3	3	2	2	1	1	0	2	2	0	1	1	1	0	0	1	1	0	0	0	1	0	1	1	1	0	0	0	0	1	0	0	0	3	0
MD00155	58	1	1	2	2	1	0	0	0	1	1	0	0	1	0	0	0	0	0	0	0	1	0	1	1	1	0	0	0	1	0	0	0	0	2	0
MD00023	58	4	3	2	2	1	0	1	1	0	1	0	0	1	0	1	1	0	1	1	0	1	1	1	0	1	3	1	0	1	0	1	0	0	2	0
MD00461	50	4	2	1	2	1	0	0	0	2	1	1	1	1	0	0	0	1	1	1	1	1	1	1	1	1	1	1	1	0	0	1	0	0	4	1
MD00397	56	4	0	1	2	1	1	0	1	1	1	0	1	1	1	0	0	1	1	1	0	0	1	1	1	1	0	1	0	0	0	0	0	1	4	1
MD00306	55	3	2	2	2	0	0	0	1	1	1	1	0	1	1	0	0	0	1	1	1	1	1	1	1	1	0	0	1	0	0	0	0	1	4	1
MD00281	55	3	0	2	2	1	0	0	0	0	1	0	0	1	0	1	0	0	0	0	0	0	0	1	1	1	0	0	0	1	0	0	1	0	2	0
MD00433	50	4	4	1	2	1	0	1	0	1	0	0	0	1	0	0	0	0	1	1	0	1	1	1	1	1	0	1	1	0	0	0	1	0	1	0
MD00442	55	3	3	2	2	1	0	0	0	2	1	1	1	1	0	0	0	0	1	1	0	0	1	1	1	1	1	1	1	1	1	1	0	0	4	1
MD00099	57	5	4	1	2	1	0	1	0	0	0	1	0	1	0	0	1	1	0	0	0	1	1	1	1	1	3	0	0	0	0	0	0	0	2	0
MD00020	57	1	1	1	2	1	0	0	0	2	1	0	0	1	1	0	0	0	1	1	0	1	1	1	1	1	2	0	0	1	0	0	0	1	3	1
MD00425	52	4	4	2	2	1	1	0	0	1	1	0	0	1	1	0	0	1	1	1	0	1	1	1	1	1	2	0	1	0	0	0	2	1	3	1
MD00317	52	6	6	1	2	1	1	0	1	3	0	1	0	1	0	0	1	0	1	1	0	0	1	1	1	1	0	1	0	0	0	1	1	1	2	0
MD00467	55	3	3	1	2	1	0	0	0	3	0	1	1	1	1	0	0	1	1	1	1	0	1	1	1	1	0	1	0	1	1	0	1	0	4	0
MD00314	50	4	4	1	2	1	1	0	1	0	0	1	1	1	1	0	0	0	1	1	0	1	1	1	1	1	0	0	0	0	0	0	0	1	4	0
MD00270	55	0	0	2	2	1	0	0	0	0	0	0	1	1	1	0	1	0	0	0	0	1	1	1	1	1	1	0	1	1	1	0	0	1	3	0
MD00419	56	2	1	2	2	1	0	1	1	0	0	0	0	1	0	1	1	0	1	1	1	1	1	1	1	1	2	1	0	1	0	1	1	0	1	0
MD00349	50	4	3	1	2	1	1	0	1	1	0	0	1	1	0	0	0	1	1	1	1	0	1	1	1	1	3	1	0	1	1	0	1	0	2	0
MD00427	54	5	0	1	2	1	1	0	2	1	0	0	0	1	0	0	0	1	1	1	0	0	1	1	1	1	2	1	0	0	1	1	0	0	1	0
MD00209	58	1	1	2	2	1	0	1	0	1	0	0	0	0	0	0	0	0	1	1	0	0	1	1	1	1	0	1	0	0	0	1	0	0	0	0
MD00190	53	3	3	2	2	1	1	0	2	1	1	0	1	1	0	0	0	0	1	1	0	1	1	1	1	1	1	0	1	1	0	0	0	1	3	1
MD00462	55	5	2	2	2	1	0	0	0	0	1	1	1	1	0	1	0	0	0	0	0	1	1	0	1	1	0	0	0	0	0	0	0	1	4	1
MD00047	50	4	4	1	2	1	0	1	0	1	0	0	0	0	0	1	1	0	1	1	0	0	0	1	1	1	1	1	0	0	0	1	1	0	0	0
MD00381	55	3	3	2	2	0	0	0	0	2	0	0	0	1	0	1	1	1	1	1	0	1	1	1	1	1	0	0	0	1	1	0	2	1	1	0
MD00431	50	3	2	2	2	1	0	0	0	1	0	0	1	1	1	0	0	0	1	1	0	1	1	0	1	1	3	0	0	0	0	0	0	0	3	0
MD00479	55	7	5	2	2	1	1	0	0	2	0	0	1	1	0	0	0	0	1	1	1	0	1	1	1	1	3	1	1	1	1	1	0	0	2	0
MD00222	56	2	2	1	2	1	0	0	1	1	0	0	0	1	1	0	0	0	1	1	0	1	1	1	1	1	0	0	0	1	1	1	0	1	2	0
MD00095	57	3	3	2	2	1	0	0	0	1	0	0	1	1	0	1	0	1	0	0	0	1	1	1	1	1	0	0	0	0	0	0	0	0	2	0
MD00016	50	4	4	1	2	1	0	0	0	1	1	1	1	1	1	1	0	1	1	1	0	0	1	1	1	1	1	0	1	1	0	0	0	1	5	1
MD00417	52	1	1	2	2	1	0	0	0	1	1	0	1	1	0	0	0	0	1	0	0	0	1	1	1	1	0	0	0	0	0	0	0	1	3	1
MD00450	55	0	0	1	2	1	0	0	0	1	1	0	1	1	1	0	0	1	1	1	0	1	1	1	1	1	2	1	0	1	0	0	1	0	4	1
MD00278	55	1	1	1	2	0	0	0	1	1	1	0	1	1	1	0	1	0	1	1	1	1	0	1	1	1	1	1	0	1	1	1	0	1	4	1
MD00180	54	5	5	1	2	1	1	0	1	0	0	0	0	1	1	1	1	0	1	1	0	0	1	1	1	1	2	1	1	0	0	0	0	0	2	0
MD00021	50	2	2	1	2	1	1	0	2	1	1	0	0	0	1	0	1	1	1	1	1	1	1	1	1	1	3	0	0	0	0	1	0	0	2	0
MD00142	55	3	3	1	2	1	0	0	0	1	0	0	0	0	0	0	1	0	0	0	0	0	1	1	1	1	2	0	1	1	1	0	0	0	0	0
MD00058	50	7	5	2	2	1	0	0	0	2	1	0	0	1	1	0	0	1	1	0	0	0	1	1	0	1	3	0	1	1	1	0	0	0	3	1
MD00110	58	3	3	1	2	1	0	1	0	1	1	1	1	1	1	0	1	1	1	1	0	1	1	1	1	1	0	0	0	1	0	1	0	0	5	1
MD00341	50	3	3	2	2	1	0	0	0	2	1	0	1	1	0	0	0	0	1	1	0	1	1	1	1	1	0	1	0	0	1	0	0	0	3	1
MD00308	50	4	4	2	2	0	0	0	0	3	1	0	0	1	1	0	0	0	1	1	0	0	1	1	1	1	2	1	0	1	0	0	1	1	3	1
MD00206	50	4	2	1	2	1	0	0	0	2	1	0	0	1	0	0	0	0	1	1	0	1	1	1	1	1	0	1	1	0	0	0	0	0	2	0
MD00468	58	5	3	2	2	1	0	0	0	1	1	0	1	0	0	0	1	1	0	0	0	1	1	1	1	1	0	0	0	0	0	0	0	0	2	0
MD00374	55	5	5	2	2	0	0	0	0	1	1	0	1	1	1	0	0	0	1	1	0	1	1	1	1	1	0	1	1	1	0	0	0	1	4	1
MD00404	53	4	3	2	2	1	1	0	1	1	1	1	1	1	0	0	0	0	1	1	0	1	1	1	1	1	2	1	1	1	1	0	1	0	4	1
MD00485	55	5	3	1	2	1	0	0	0	0	1	0	1	0	1	0	0	0	1	1	0	0	1	1	1	1	0	1	0	0	0	0	0	0	3	1
MD00576	55	3	3	1	2	0	0	0	1	2	0	1	1	1	0	0	0	1	1	1	0	1	0	1	1	1	3	0	1	0	0	0	0	1	3	0
MD00250	50	2	2	2	2	0	0	0	0	0	0	0	0	1	0	0	1	0	1	1	0	1	0	0	1	1	3	0	0	0	0	0	0	0	1	0
MD00282	52	3	3	1	2	0	0	0	0	1	1	0	0	1	0	0	0	0	1	1	0	1	1	1	1	1	0	0	0	0	0	0	0	0	2	0
MD00415	55	2	2	2	2	1	0	0	1	0	1	0	1	1	0	0	0	0	1	1	0	1	0	1	1	1	2	0	1	1	0	0	0	0	3	1
MD00331	52	2	1	1	2	1	0	0	1	3	1	0	1	1	0	0	0	1	1	1	0	0	1	1	1	1	0	0	0	1	1	0	1	0	3	1
MD00401	52	5	5	1	2	1	1	0	1	3	1	1	1	1	1	0	0	0	1	1	0	0	1	1	1	1	3	1	1	1	1	0	0	0	5	1
MD00033	52	3	2	2	2	1	0	0	0	1	1	1	0	1	0	1	0	0	1	1	0	0	1	1	1	1	2	1	1	1	1	0	0	0	3	1
MD00234	58	7	2	2	2	1	0	0	0	2	0	0	1	1	0	0	0	0	1	1	1	0	1	1	1	1	3	1	0	0	0	1	2	0	2	0
MD00276	52	2	1	1	2	1	0	0	1	2	1	1	1	1	1	0	0	1	1	0	1	1	0	1	1	1	0	1	1	1	0	0	0	0	5	1
MD00329	52	5	4	2	2	0	0	0	1	1	0	0	0	1	0	0	0	1	0	0	0	1	1	1	1	1	0	0	0	0	0	0	0	0	1	0
MD00160	53	6	5	1	2	1	1	0	2	1	1	1	1	1	0	0	0	0	1	1	0	0	0	1	1	1	2	0	0	1	1	0	2	1	4	1
MD00358	52	7	4	2	2	0	0	0	0	2	0	0	1	1	1	0	1	1	1	1	1	1	1	1	1	1	2	1	0	1	1	1	2	0	3	0
MD00585	52	2	2	2	2	1	0	0	0	0	1	1	0	1	0	0	0	0	1	1	0	1	1	1	1	1	0	0	0	1	0	0	0	0	3	1
MD00107	50	3	3	1	2	1	0	0	0	1	0	0	0	1	0	0	0	0	1	1	0	0	1	1	1	1	2	0	0	1	1	0	0	0	1	0
MD00383	55	4	3	2	2	0	0	0	0	0	1	0	1	1	0	0	0	0	1	1	0	0	0	1	1	1	1	0	1	1	0	0	0	1	3	1
MD00416	55	5	3	2	2	1	0	0	0	0	1	0	0	1	0	0	0	0	1	1	0	1	1	1	1	1	2	1	0	1	0	0	0	0	2	0
MD00565	58	4	4	1	2	1	0	0	1	2	1	1	1	1	0	0	0	1	0	0	0	1	1	1	1	1	0	0	0	0	0	0	0	1	4	1
MD00102	51	7	3	1	2	1	0	0	1	3	1	0	0	0	0	0	1	0	1	1	1	1	1	1	1	1	3	0	0	1	0	1	1	0	1	0
MD00373	53	5	4	2	2	0	0	0	0	2	0	0	0	0	0	0	0	1	1	1	0	0	0	1	1	1	2	0	0	0	0	0	0	0	0	0
MD00002	50	4	1	2	2	1	0	1	2	0	1	0	1	1	0	0	1	1	0	1	0	1	1	1	1	1	2	0	1	1	0	0	0	0	3	1
MD00455	50	3	3	2	2	1	0	0	0	0	0	0	0	1	0	0	0	0	0	0	0	1	0	1	1	1	0	0	0	0	0	0	0	0	1	0
MD00435	50	9	8	2	2	1	0	1	0	0	0	0	0	1	0	1	0	0	1	0	0	0	0	1	1	0	3	0	0	0	0	0	0	0	1	0
MD00251	50	3	3	2	2	1	0	0	0	1	1	1	0	1	0	0	0	0	1	1	1	1	0	1	1	1	1	1	1	1	1	1	1	0	3	1
MD00024	55	0	0	2	2	1	0	0	0	0	1	0	0	1	1	0	0	0	1	1	0	1	0	1	1	1	3	1	1	1	0	1	2	0	3	1
MD00302	57	3	3	1	2	1	0	0	0	2	1	1	1	1	1	0	1	1	1	1	0	1	0	1	1	1	0	1	1	1	1	0	1	1	5	1
MD00140	50	3	2	2	2	1	0	1	0	1	0	0	0	1	0	1	0	0	1	1	1	0	1	1	1	1	3	1	1	1	1	1	1	0	1	0
MD00245	55	4	3	1	2	1	0	0	0	0	0	0	1	1	0	0	1	0	1	1	0	1	1	1	1	1	0	1	0	1	0	1	0	0	2	0
MD00056	50	4	1	2	2	1	0	0	0	1	1	1	0	1	0	0	0	1	1	1	0	1	1	1	1	1	2	1	1	1	0	0	0	1	3	1
MD00237	50	5	4	1	2	0	0	0	0	0	1	0	1	1	0	0	0	0	1	0	0	1	1	1	1	1	0	0	1	0	0	0	0	0	3	1
MD00303	50	4	4	2	2	0	0	0	0	0	1	0	1	1	0	0	0	0	0	0	0	1	1	1	1	1	3	0	0	0	0	0	0	0	3	1
MD00179	59	2	0	2	2	1	0	0	0	2	0	1	1	0	1	0	1	0	1	1	0	1	1	1	1	1	3	0	1	0	0	0	0	0	3	0
MD00448	50	4	3	2	2	1	0	0	0	1	0	0	1	0	0	0	0	1	0	0	0	1	1	1	1	1	0	0	0	0	0	0	0	0	1	0
MD00071	55	5	5	2	2	1	0	0	1	0	0	1	0	1	0	0	0	0	1	1	0	0	1	1	1	1	0	1	0	1	0	1	2	0	2	0
MD00100	50	3	3	2	2	1	0	0	1	3	0	0	1	0	1	1	0	0	1	1	0	1	0	1	1	1	3	0	0	1	1	1	0	0	2	0
MD00412	55	4	2	1	2	1	1	0	1	2	1	0	0	1	1	0	0	0	1	1	1	0	1	1	1	1	2	1	1	1	1	1	2	0	3	1
MD00369	55	3	2	1	2	1	0	0	1	1	0	0	0	1	0	0	0	0	0	0	0	1	0	1	1	1	3	0	0	0	0	0	0	0	1	0
MD00376	53	4	4	1	2	1	0	0	1	2	1	0	1	1	0	0	0	1	1	1	0	1	0	1	1	1	0	0	0	0	0	0	0	0	3	1
MD00039	58	7	7	2	2	1	0	0	0	1	1	0	0	1	1	0	0	1	1	1	1	0	1	1	1	1	3	0	1	1	0	0	2	0	3	1
MD00112	50	8	5	1	2	1	0	1	0	1	0	0	1	0	0	1	1	0	1	1	1	1	1	1	1	1	2	1	0	1	0	1	0	0	1	0
MD00413	50	9	2	1	2	1	1	0	1	2	1	0	0	1	0	0	0	1	1	1	1	1	1	1	1	1	2	1	1	1	1	1	1	0	2	0
MD00196	52	4	2	2	2	1	1	0	0	1	0	0	1	1	1	1	1	1	1	1	0	1	1	1	1	1	0	1	0	0	0	0	0	0	3	0
MD00185	55	3	3	2	2	1	0	0	0	1	1	0	1	1	1	0	1	1	1	1	1	1	1	1	1	1	0	1	1	1	1	0	1	0	4	1
MD00161	50	1	0	2	2	1	0	0	0	1	0	0	0	0	0	0	0	0	1	1	0	0	0	1	1	1	3	0	0	0	0	0	0	0	0	0
MD00402	54	4	4	1	2	1	1	0	1	1	1	0	0	1	0	0	0	1	0	0	0	1	1	1	1	1	1	0	1	1	1	0	0	1	2	0
MD00522	56	1	0	2	2	1	0	0	1	1	1	1	0	1	1	0	1	0	1	1	0	0	1	1	1	1	1	1	0	0	0	0	1	1	4	1
MD00535	55	1	1	2	2	0	0	0	0	0	1	1	0	0	0	0	0	0	0	0	0	1	1	1	1	1	3	0	0	0	0	0	0	0	2	0
MD00555	55	1	1	2	2	1	0	0	0	1	0	1	1	1	1	0	0	1	1	1	1	1	1	1	1	1	1	1	0	1	1	1	0	1	4	0
MD00139	50	5	3	2	2	1	0	1	0	1	0	0	1	0	0	1	1	0	1	1	0	1	1	1	1	1	3	1	1	1	1	0	2	0	1	0
MD00073	55	2	2	2	2	1	0	0	0	0	1	1	1	1	0	0	1	0	1	1	1	1	1	1	1	1	2	1	1	1	1	0	1	0	4	1
MD00151	55	5	3	2	2	1	1	0	1	1	1	0	0	1	0	0	1	1	1	1	0	1	1	1	1	1	2	1	0	1	1	1	1	1	2	0
MD00027	55	2	2	1	2	1	1	0	0	1	1	0	1	0	1	0	1	0	1	1	0	1	1	1	1	1	0	0	0	1	0	0	0	0	3	1
MD00551	50	0	0	2	2	1	0	0	0	0	0	0	0	1	1	0	0	0	1	1	0	1	1	1	1	1	3	0	0	0	0	0	0	0	2	0
MD00403	53	4	4	2	2	1	1	0	0	1	1	1	1	1	1	0	0	1	1	1	0	1	1	1	1	1	0	1	0	0	0	0	0	0	5	1
MD00406	50	9	3	2	2	1	0	0	1	0	1	0	1	1	1	0	1	0	1	1	0	1	0	1	1	1	0	0	1	1	1	0	0	1	4	1
MD00543	55	5	4	1	2	1	0	0	0	1	0	0	0	1	0	0	0	0	1	1	1	1	1	1	1	1	3	1	0	1	1	1	0	0	1	0
MD00034	55	6	6	1	2	1	0	0	2	1	1	1	0	0	1	0	0	0	0	0	0	1	1	1	1	1	3	0	0	1	1	0	2	0	3	1
MD00158	56	4	3	1	2	1	0	0	0	2	1	1	0	1	0	0	0	0	1	1	1	1	0	1	1	1	2	1	0	1	1	1	0	0	3	1
MD00457	54	6	4	1	2	0	0	0	0	2	1	1	1	1	1	0	0	1	0	0	0	1	0	1	1	1	3	0	0	1	0	0	0	0	5	1
MD00605	54	3	3	1	2	1	0	0	0	2	0	0	0	1	0	0	0	0	1	1	0	1	1	1	1	1	1	1	1	0	1	1	0	1	1	0
MD00573	58	5	5	2	2	1	0	0	0	1	0	1	0	1	0	0	1	1	1	1	0	1	1	1	1	1	0	1	0	0	0	0	1	1	2	0
MD00370	50	4	3	1	2	0	0	0	2	1	1	0	0	1	1	0	0	1	0	0	0	0	0	1	1	1	0	0	0	0	0	0	0	0	3	1
MD00305	50	2	1	2	2	0	0	0	0	0	1	0	1	1	0	0	0	0	1	1	0	0	1	1	1	1	2	1	0	1	0	0	0	0	3	1
MD00274	50	0	0	2	2	0	0	0	0	0	1	1	1	1	0	0	0	1	1	1	0	0	1	1	1	1	2	1	1	0	0	0	1	1	4	1
MD00545	58	3	3	1	2	1	0	0	2	1	0	0	1	1	1	0	1	0	1	1	0	1	1	1	1	1	3	1	0	1	0	0	0	0	3	0
MD00440	50	3	1	1	2	0	0	0	0	0	0	1	1	0	0	0	1	0	0	0	0	1	0	1	1	1	0	0	0	0	0	0	0	0	2	0
MD00365	50	2	2	2	2	0	0	0	2	2	1	0	0	1	0	0	0	0	1	1	0	1	1	1	1	1	0	0	0	1	0	0	0	1	2	0
MD00597	56	3	3	2	2	1	0	0	0	2	0	0	0	1	0	0	1	0	1	1	1	0	1	1	1	1	2	1	1	1	1	1	2	0	1	0
MD00266	53	3	3	1	2	0	0	0	2	1	1	0	1	1	0	0	0	0	1	0	0	0	1	1	1	1	1	0	1	0	0	0	0	0	3	1
MD00371	50	4	3	1	2	1	0	0	0	2	1	1	0	1	1	0	0	0	0	0	0	1	1	1	1	1	3	0	0	0	0	0	0	0	4	1
MD00539	58	1	1	2	2	0	0	0	0	1	1	1	0	1	1	0	0	0	0	0	0	1	1	1	0	1	3	0	0	0	0	0	0	1	4	1
MD00428	55	5	4	2	2	1	0	0	0	1	1	0	1	1	1	0	0	1	1	1	0	0	1	1	1	1	1	1	1	1	0	0	1	0	4	1
MD00595	58	6	4	2	2	0	0	0	0	1	0	1	0	1	0	0	0	1	1	1	0	1	0	1	1	1	0	1	0	1	1	0	0	0	2	0
MD00030	55	4	4	1	2	1	0	1	0	2	1	0	0	1	1	0	0	1	1	1	0	1	1	1	1	1	3	0	0	0	0	0	0	0	3	1
MD00271	56	6	3	1	2	1	0	0	0	1	0	0	1	1	1	0	1	1	0	0	0	1	1	0	1	1	3	0	0	0	0	0	0	0	3	0
MD00032	54	2	1	2	2	1	0	0	2	1	1	0	0	1	0	0	1	0	1	1	1	1	0	1	0	1	2	1	1	1	1	1	0	0	2	0
MD00325	50	2	2	2	2	1	1	0	1	1	1	1	0	1	1	0	0	1	0	0	0	1	1	1	1	1	0	0	0	0	0	0	0	1	4	1
MD00480	55	0	0	2	2	0	0	0	0	1	0	0	0	1	1	0	1	1	0	0	0	1	1	1	1	1	0	0	0	0	0	0	2	0	2	0
MD00363	50	2	2	2	2	1	0	0	0	2	0	0	0	0	0	0	1	0	1	1	0	0	1	1	1	1	3	0	0	1	0	0	0	0	0	0
MD00504	54	2	1	2	2	1	0	0	0	1	1	1	1	1	1	1	1	1	0	0	0	1	1	1	1	1	0	0	0	0	0	0	0	1	5	1
MD00195	60	9	8	2	3	1	0	0	2	1	1	1	1	1	1	0	0	1	1	1	1	1	1	1	1	1	1	1	1	0	0	0	0	1	5	1
MD00334	63	7	5	2	3	1	1	0	1	0	1	1	1	1	1	0	0	1	1	1	0	1	0	1	0	1	2	1	1	1	0	0	0	1	5	1
MD00126	60	4	2	2	3	1	0	0	0	1	0	0	0	1	0	0	1	0	1	1	0	1	1	1	1	1	3	0	1	1	0	0	0	0	1	0
MD00571	63	11	8	1	3	0	0	0	2	2	0	1	0	1	0	0	0	1	1	1	0	1	1	1	1	1	0	0	0	1	1	0	0	0	2	0
MD00084	64	9	5	2	3	1	0	1	0	0	0	1	0	1	0	1	1	1	1	1	0	1	1	1	1	1	1	1	1	0	0	0	0	1	2	0
MD00207	62	6	6	2	3	0	0	0	0	0	1	0	1	1	1	0	0	1	0	0	0	1	1	1	1	1	0	0	0	0	0	0	0	1	4	1
MD00517	63	6	4	2	3	1	0	0	2	1	1	1	0	1	0	0	1	0	1	1	0	1	0	1	1	1	3	1	0	1	0	0	1	0	3	1
MD00572	60	5	5	2	3	1	0	0	0	0	1	1	0	1	1	0	0	0	0	0	0	1	1	1	1	1	3	1	0	0	0	0	0	0	4	1
MD00519	62	3	2	2	3	1	0	0	1	3	0	1	1	1	1	0	0	1	1	1	1	0	1	1	1	1	2	1	1	1	1	1	0	1	4	0
MD00465	64	2	2	1	3	1	0	0	0	1	0	1	1	1	0	0	0	1	0	0	0	1	1	1	1	1	0	0	0	0	0	0	0	0	3	0
MD00224	62	4	4	2	3	0	0	0	0	1	1	1	0	1	1	0	0	1	0	0	0	1	1	1	1	1	1	0	0	0	0	0	0	1	4	1
MD00560	62	8	6	2	3	1	0	0	0	1	1	0	1	0	0	0	0	0	1	0	0	1	1	1	1	1	3	0	0	0	0	0	0	0	2	0
MD00533	64	6	5	2	3	1	0	0	0	1	0	0	1	1	1	0	1	1	1	1	0	1	0	1	1	1	3	1	0	0	0	0	0	0	3	0
MD00530	60	6	5	2	3	0	0	0	0	0	1	0	0	1	0	0	0	1	1	1	0	1	1	1	1	1	0	0	0	1	0	0	0	1	2	0
MD00283	63	3	3	2	3	1	0	0	0	2	0	1	1	0	1	0	1	1	1	1	0	1	0	1	1	1	2	1	0	1	0	0	1	0	3	0
MD00494	62	10	6	2	3	1	0	0	1	1	0	0	1	1	1	0	0	1	1	1	0	1	1	1	1	1	0	1	0	1	0	0	1	1	3	0
MD00280	64	2	2	2	3	1	0	0	0	1	1	0	1	1	1	0	1	1	1	1	0	1	1	1	1	1	3	1	1	1	1	0	0	1	4	1
MD00469	60	5	5	2	3	0	0	0	0	2	0	0	1	1	0	0	0	1	1	1	0	1	1	1	1	1	2	0	0	1	1	0	2	0	2	0
MD00127	60	4	4	1	3	1	0	0	0	3	1	1	1	1	0	0	0	0	1	1	0	0	1	1	1	1	2	1	0	1	1	0	1	0	4	1
MD00505	60	6	5	1	3	1	0	0	0	1	0	0	0	1	0	1	0	1	0	0	0	1	1	1	1	1	3	0	0	0	0	0	0	0	1	0
MD00166	64	4	3	2	3	1	0	0	0	0	0	0	0	1	0	0	0	1	1	1	0	1	1	1	1	1	0	1	0	0	0	0	0	1	1	0
MD00301	62	2	1	1	3	1	0	0	0	1	0	1	1	1	1	0	0	1	1	1	0	1	1	1	1	1	0	1	0	1	0	1	1	0	4	0
MD00169	64	3	2	2	3	1	0	0	0	1	0	0	1	1	0	0	1	1	1	1	0	1	1	1	1	1	2	1	1	0	0	0	0	0	2	0
MD00088	60	8	4	2	3	1	0	1	0	1	1	0	0	1	0	0	0	0	0	0	0	1	0	1	1	0	3	0	1	0	1	0	1	0	2	0
MD00260	60	3	3	1	3	1	0	0	0	2	0	0	1	1	0	0	0	1	1	1	1	0	0	1	1	1	2	0	0	0	0	0	0	0	2	0
MD00544	60	1	1	2	3	1	0	0	0	1	0	1	1	1	0	0	0	0	1	1	0	1	1	1	1	1	0	0	0	0	0	0	0	1	3	0
MD00230	60	3	0	2	3	1	0	0	0	0	1	0	1	1	0	0	1	0	1	1	0	1	1	1	1	1	0	0	1	0	0	0	0	1	3	1
MD00010	64	3	3	2	3	1	0	0	0	0	1	1	0	1	1	0	0	0	1	1	0	1	1	1	1	1	0	1	1	1	1	0	1	1	4	1
MD00064	63	4	4	2	3	1	0	0	0	0	1	1	0	1	0	0	1	1	1	1	1	1	1	1	1	1	2	1	1	0	0	0	0	1	3	1
MD00361	60	4	4	1	3	1	0	0	0	1	0	0	0	0	0	0	0	1	1	1	0	1	1	1	1	1	3	0	0	0	0	0	0	0	0	0
MD00172	60	7	3	2	3	1	1	0	0	1	0	1	0	1	1	0	0	0	1	1	0	1	1	1	1	1	0	1	0	1	0	0	1	1	3	0
MD00213	64	0	0	2	3	1	0	0	1	0	0	0	1	1	0	0	0	1	1	1	0	0	1	1	1	1	0	1	0	0	0	0	0	1	2	0
MD00049	61	8	8	1	3	1	0	0	0	1	0	0	1	1	0	0	1	1	1	1	0	1	1	1	1	1	1	0	0	0	0	0	0	0	2	0
MD00241	60	3	3	2	3	1	0	0	0	1	0	0	0	1	1	1	0	0	0	0	0	1	0	1	1	1	0	0	0	1	0	0	0	0	2	0
MD00236	60	4	4	2	3	1	0	0	0	0	0	1	1	1	1	0	0	0	1	1	0	0	1	1	1	1	0	1	1	0	0	0	0	1	4	0
MD00567	60	2	1	2	3	1	0	0	0	2	0	0	0	1	0	0	0	0	1	1	0	1	1	1	1	1	0	1	0	1	0	0	0	1	1	0
MD00048	60	0	0	2	3	1	0	0	0	0	0	0	0	0	0	0	0	1	0	0	1	0	1	1	1	1	3	0	1	0	0	0	0	0	0	0
MD00430	63	7	5	2	3	1	1	0	0	2	0	0	0	1	1	1	1	1	1	1	1	1	1	1	1	1	2	1	1	0	1	1	1	0	2	0
MD00068	60	3	3	2	3	1	0	0	0	1	0	1	0	0	0	0	0	0	1	1	0	0	1	1	1	1	2	1	1	1	0	0	2	0	1	0
MD00091	62	4	1	2	3	0	0	0	0	0	1	0	0	1	1	1	0	1	0	0	0	1	0	1	1	1	0	0	0	0	0	0	0	0	3	1
MD00055	60	1	1	2	3	1	1	1	1	0	1	1	0	1	1	1	0	1	1	1	1	1	1	1	1	1	0	1	0	1	0	1	0	0	4	1
MD00149	64	4	4	1	3	1	0	1	1		0	0	0	1	0	0	0	1	0	0	0	0	1	1	1	1	3	0	0	0	0	0	0	1	1	0
MD00215	60	4	4	1	3	0	0	0	0	3	0	0	1	0	0	0	1	1	0	0	0	1	1	1	1	1	0	0	1	0	0	0	0	0	1	0
MD00214	62	4	0	1	3	0	0	0	0	1	1	1	1	1	0	0	0	0	1	0	0	1	1	1	1	1	0	0	0	0	0	0	0	1	4	1
MD00059	60	7	7	2	3	1	0	0	0	1	1	0	0	1	0	0	1	1	1	1	0	0	1	1	1	1	2	0	0	0	0	0	0	0	2	0
MD00497	64	5	1	2	3	1	0	0	0	0	0	1	0	1	1	0	0	1	1	1	0	0	1	1	1	1	0	0	0	0	0	0	0	0	3	0
MD00204	60	4	4	2	3	1	0	0	0	1	0	0	0	1	1	0	0	1	0	0	0	0	0	1	1	1	0	0	0	0	0	0	0	1	2	0
MD00042	60	5	5	2	3	1	0	0	0	1	1	0	0	1	0	0	0	1	0	0	0	1	1	1	1	1	2	0	1	0	0	0	0	0	2	0
MD00011	60	5	3	1	3	1	1	0	0	1	0	0	1	1	0	1	1	1	0	0	0	1	1	1	1	1	2	0	1	0	0	0	0	0	2	0
MD00163	63	5	3	2	3	1	0	0	0	1	1	0	0	1	0	1	1	0	1	1	1	1	1	1	1	1	1	1	1	1	0	1	0	1	2	0
MD00332	60	4	4	1	3	1	0	0	0	3	0	0	0	1	1	0	0	1	1	1	1	0	1	1	1	1	2	0	1	1	1	1	0	0	2	0
MD00031	60	2	1	2	3	1	0	0	1	2	1	1	0	1	1	0	0	1	1	1	0	0	1	1	1	1	3	0	0	1	1	0	0	0	4	1
MD00580	62	4	3	1	3	0	0	0	2	1	1	1	1	1	1	0	0	1	0	0	0	0	1	1	1	1	0	0	1	1	1	1	1	1	5	1
MD00255	64	4	4	2	3	1	0	0	1	0	0	0	1	1	0	0	0	1	0	0	0	1	1	1	1	1	3	0	0	0	0	0	0	0	2	0
MD00471	60	5	4	1	3	1	0	0	1	2	1	1	0	1	1	0	0	1	1	1	1	1	1	1	1	1	0	1	1	0	0	0	2	1	4	1
MD00129	60	4	2	1	3	1	0	0	0	1	0	0	0	0	0	0	0	1	1	1	0	1	1	1	1	1	0	0	0	1	0	0	0	0	0	0
MD00405	61	2	2	1	3	0	0	0	0	0	1	1	1	1	1	0	0	1	1	0	0	0	0	1	1	1	3	1	0	0	0	0	0	0	5	1
MD00489	60	6	5	1	3	1	0	0	0	1	1	0	0	1	0	0	0	0	0	0	1	1	1	1	1	1	0	0	0	1	0	1	0	0	2	0
MD00483	64	2	2	2	3	1	0	0	0	1	1	1	1	1	1	0	1	0	1	1	0	1	1	1	1	1	1	0	0	1	0	0	0	0	5	1
MD00487	64	6	4	2	3	1	0	0	0	2	0	0	1	1	0	0	0	0	1	1	1	1	1	1	1	1	1	1	1	1	1	1	1	0	2	0
MD00514	60	3	3	1	3	0	0	0	1	1	0	1	0	1	1	0	0	0	1	1	0	1	1	1	1	1	0	1	0	0	0	0	1	1	3	0
MD00581	64	0	0	2	3	1	0	0	1	0	0	0	0	1	1	0	1	0	1	1	1	1	1	1	1	0	3	0	0	1	0	1	0	1	2	0
MD00453	60	3	0	2	3	1	1	0	0	0	1	1	0	1	1	0	1	0	1	1	0	1	1	1	1	1	0	0	0	0	0	0	0	1	4	1
MD00227	60	4	4	1	3	0	0	0	0	1	1	1	1	1	1	0	0	1	0	0	0	0	1	1	1	1	0	0	1	0	0	0	0	1	5	1
MD00356	60	4	4	2	3	1	0	0	0	0	1	1	1	1	1	0	0	1	1	1	0	0	1	1	1	1	0	0	0	0	0	0	0	1	5	1
MD00506	60	6	1	2	3	1	0	0	0	1	1	0	0	1	0	1	0	1	1	1	0	1	0	1	1	1	0	0	0	0	0	0	0	0	2	0
MD00536	64	4	4	2	3	1	0	0	0	0	1	1	0	1	1	1	1	1	1	0	0	0	1	1	1	1	0	0	0	0	0	0	0	0	4	1
MD00080	60	4	4	2	3	0	0	0	0	0	0	0	0	1	0	0	0	1	1	1	1	1	1	1	1	1	1	0	1	0	0	0	0	0	1	0
MD00293	63	6	1	2	3	1	0	1	0	1	0	0	1	0	0	1	1	1	1	1	0	1	0	1	1	1	2	1	0	0	0	0	0	0	1	0
MD00466	60	3	1	2	3	1	0	0	1	0	1	0	1	1	1	0	0	0	1	1	0	1	0	1	1	1	0	0	0	0	0	0	0	1	4	1
MD00079	64	10	10	2	3	1	0	0	0	1	1	1	1	1	0	1	0	0	1	1	0	1	1	1	1	1	3	0	0	0	0	1	0	0	4	1
MD00564	64	4	4	1	3	1	0	0	0	1	1	1	0	1	0	0	0	1	1	1	1	1	1	1	1	1	2	1	0	1	1	1	1	0	3	1
MD00026	60	2	2	1	3	1	0	0	1	1	1	1	0	0	1	1	1	0	1	1	0	1	1	1	1	1	2	0	0	1	0	0	0	0	3	1
MD00336	63	4	2	1	3	1	0	0	0	0	1	1	0	1	0	0	0	0	1	0	0	0	1	1	1	1	1	1	1	0	0	1	0	1	3	1
MD00094	60	4	3	2	3	1	0	1	0	0	0	0	0	0	0	1	1	0	0	0	0	1	0	1	1	1	0	0	0	0	0	0	0	0	0	0
MD00152	60	4	3	1	3	1	0	0	0	1	1	0	0	1	1	0	0	0	1	1	0	1	1	1	1	1	0	1	0	0	0	0	0	0	3	1
MD00335	60	5	5	1	3	1	0	0	0	1	1	0	1	1	1	0	0	1	1	1	0	1	0	1	1	1	0	0	0	0	0	0	0	0	4	1
MD00316	60	3	2	2	3	1	1	0	0	0	0	1	1	0	1	0	0	1	1	1	0	1	1	1	1	1	2	1	1	0	0	0	1	0	3	0
MD00183	64	9	7	2	3	1	0	1	1	0	1	1	0	1	1	0	1	1	1	1	0	1	0	1	1	1	0	0	1	1	1	0	0	1	4	1
MD00239	62	3	3	2	3	1	0	0	0	2	1	0	0	1	0	0	0	1	1	1	1	1	1	1	1	1	2	1	0	0	0	1	0	1	2	0
MD00338	60	6	5	2	3	1	0	0	0	1	1	0	1	1	0	0	0	0	1	1	0	0	1	1	1	1	0	0	0	0	0	0	0	1	3	1
MD00009	61	2	1	2	3	0	0	0	0	0	1	0	1	1	1	1	1	0	1	1	0	1	1	1	1	1	1	0	0	0	0	0	0	0	4	1
MD00243	60	4	4	2	3	1	0	0	0	0	1	1	0	1	1	0	0	1	1	1	0	0	0	1	1	1	0	0	0	0	0	0	0	0	4	1
MD00226	60	7	5	2	3	0	0	0	0	1	1	1	0	1	1	0	0	0	1	0	0	1	1	1	1	1	0	1	0	0	0	0	0	1	4	1
MD00375	62	9	3	1	3	0	0	0	0	1	1	1	1	1	0	0	0	1	1	1	0	0	1	1	1	1	3	0	1	0	0	0	0	0	4	1
MD00562	64	3	0	2	3	0	0	0	0	0	0	0	0	1	0	0	0	0	1	0	0	1	1	1	1	1	3	0	0	0	0	0	0	0	1	0
MD00220	60	0	0	2	3	1	0	0	0	0	0	0	0	0	0	0	1	0	1	1	0	0	0	1	1	1	2	0	1	0	0	0	1	0	0	0
MD00444	60	5	5	1	3	1	0	0	0	1	1	0	0	1	0	0	1	1	1	1	0	1	1	1	1	1	0	0	0	0	0	0	0	1	2	0
MD00285	60	3	3	2	3	0	0	0	1	1	1	0	1	1	1	0	0	1	1	1	0	1	1	1	1	1	0	0	0	0	0	0	0	0	4	1
MD00586	64	6	5	2	3	0	0	0	1	1	1	1	1	1	1	0	1	1	1	1	0	1	1	1	1	1	0	0	0	0	0	0	0	1	5	1
MD00582	63	3	3	2	3	1	0	0	0	0	0	0	0	1	0	0	0	0	0	0	0	1	1	1	1	1	0	0	0	0	0	0	0	0	1	0
MD00527	60	1	1	2	3	0	0	0	0	2	0	0	1	1	1	0	0	0	1	1	1	0	1	1	1	1	0	1	1	1	1	1	1	0	3	0
MD00297	63	2	0	2	3	1	0	0	0	0	0	0	0	1	0	0	0	1	1	1	0	0	0	1	1	1	0	1	0	0	0	0	0	1	1	0
MD00499	60	6	5	1	3	1	0	0	0	1	1	0	0	1	1	0	0	0	1	1	1	1	1	1	1	1	0	0	1	1	1	1	0	0	3	1
MD00229	64	5	4	2	3	1	0	0	0	2	0	1	1	1	0	0	0	1	1	1	0	0	0	1	1	1	0	0	1	0	0	1	0	0	3	0
MD00350	60	7	7	2	3	1	0	0	0	0	0	0	1	0	0	1	1	1	1	1	1	1	0	1	1	1	2	1	0	1	1	1	1	0	1	0
MD00182	64	3	3	2	3	0	0	0	0	0	0	0	1	1	1	0	1	1	0	0	0	1	1	1	1	1	0	0	0	0	0	0	0	1	3	0
MD00447	64	1	0	2	3	1	0	0	0	0	0	0	0	1	1	0	0	0	1	1	0	1	1	1	1	1	2	0	1	1	0	1	0	0	2	0
MD00202	60	4	3	1	3	1	0	0	0	1	0	1	1	1	1	0	0	1	0	0	0	1	0	1	1	1	2	0	0	0	0	0	0	1	4	0
MD00104	60	5	4	2	3	1	0	1	0	0	1	0	0	1	0	0	0	0	1	1	0	1	1	1	1	1	3	0	0	0	0	0	0	1	2	0
MD00379	60	2	0	2	3	0	0	0	1	0	1	0	1	1	0	0	1	1	1	1	0	1	0	1	1	1	0	0	0	0	0	0	0	1	3	1
MD00414	62	3	2	2	3	1	0	0	0	0	1	1	0	1	0	0	0	1	0	0	0	1	1	1	1	1	0	0	0	0	0	0	0	1	3	1
